# Supplementary material for: Crystal structure of the (1R,2S,5R) diastereomer of acoltremon, C18H27NO2, from synchrotron powder diffraction data and density functional theory calculations
Source: Acta Crystallogr E Crystallogr Commun. 2026 Jun 26;82(Pt 7):877–82. doi: 10.1107/S2056989026006572 (PMC13330845; doi:10.1107/S2056989026006572)
Supplement: Supplementary file 1 [file e-82-00877-sup1.cif]

##############################################################################
#                                                                            #
# This CIF contains the data in a paper accepted for publication in          #
# Acta Crystallographica Section E. It conforms to the requirements of       #
# Notes for Authors for Acta Crystallographica Section E, and has been       #
# peer reviewed under the auspices of the IUCr Commission on Journals.       #
#                                                                            #
# Full details of the Crystallographic Information File format               #
# are given in the paper "The Crystallographic Information File (CIF):       #
# a New Standard Archive File for Crystallography" by S. R. Hall, F. H.      #
# Allen and I. D. Brown [Acta Cryst. (1991), A47, 655-685].                  #
#                                                                            #
# The current version of the core CIF dictionary is obtainable from          #
# ftp://ftp.iucr.org/pub/cif_core.dic.                                       #
#                                                                            #
# Software is freely available for graphical display of the structure(s)     #
# in this CIF. For information consult the CIF software page                 #
# http://www.iucr.org/resources/cif/software.                                #
#                                                                            #
# This file may be used for bona fide research purposes within the           #
# scientific community so long as proper attribution is given to the journal # 
# article from which it was obtained.                                        #
#                                                                            #
##############################################################################
data_acoltremon_2
_audit_creation_method     "created in GSAS-II"
_journal_date_recd_electronic     2026-04-21
_journal_date_accepted     2026-06-22
_journal_name_full     'Acta Crystallographica, Section E'
_journal_year     2026
_journal_volume     82
_journal_issue      1
_journal_page_first     0
_journal_page_last     0
_journal_paper_category     GO
_journal_paper_doi     10.1107/S2056989026006572
_journal_coeditor_code     HB8218
_publ_contact_author_name     'Jacob K. Salazar'
_publ_contact_author_address
;
North Central College
Department of Chemistry
131 S. Loomis St.
Naperville IL 60540 USA
;
_publ_contact_author_email     kaduk@polycrystallography.com
_publ_contact_author_fax     ?
_publ_contact_author_phone     1-630-605-0274
_publ_section_title
;
Crystal structure of the (1<i>R</i>,2<i>S</i>,5<i>R</i>) diastereomer of
acoltremon, C~18~H~27~NO~2~, from synchrotron powder diffraction data and
density functional theory calculations
;
loop_
    _publ_author_name
    _publ_author_footnote
    _publ_author_address
    'Salazar, Jacob K.' .
;
North Central College
Department of Chemistry
131 S. Loomis St.
Naperville IL 60540, USA
;
    'Kaduk, James A.' .
;
North Central College
Department of Physics
131 S. Loomis St.
Naperville IL 60540, USA
Illinois Institute of Technology
Department of Chemistry
3101 S. Dearborn St.
Chicago IL 60616, USA
;
    'Dosen, Anja' .
;
ICDD
12 Campus Blvd.
Newtown Square, PA 19073-3273
USA
;
    'Blanton, Thomas N.' .
;
ICDD
12 Campus Blvd.
Newtown Square, PA 19073-3273
USA
;
_publ_section_synopsis
;
The crystal structure of the (1<i>R</i>,2<i>S</i>,5<i>R</i>) diastereomer of
acoltremon has been solved and refined using synchrotron X-ray powder
diffraction data, and optimized using density functional theory techniques.
;
_pd_block_id     2026-04-20T10:10|acoltremon_2|noname|APS11BM
_chemical_name_systematic
;\
(1<i>R</i>,2<i>S</i>,5<i>R</i>)-2-Isopropyl-<i>N</i>-(4-methoxyphenyl)-\
5-methylcyclohexane-1-carboxamide
;
_chemical_name_common
;
(1<i>R</i>,2<i>S</i>,5<i>R</i>)-Acoltremon
;
_chemical_formula_sum     "C18 H27 N O2"
_chemical_formula_iupac     "C18 H27 N O2"
_chemical_formula_weight     289.42
_symmetry_cell_setting     orthorhombic
_space_group_name_H-M_alt     "P 21 21 21"
_space_group_name_Hall     "P 2ac 2ab"
loop_
    _space_group_symop_id
    _space_group_symop_operation_xyz
    1 x,y,z
    2 1/2+x,1/2-y,-z
    3 -x,1/2+y,1/2-z
    4 1/2-x,-y,1/2+z
_cell_length_a     9.320220(15)
_cell_length_b     11.39111(3)
_cell_length_c     16.26284(4)
_cell_angle_alpha     90
_cell_angle_beta     90
_cell_angle_gamma     90
_cell_volume     1726.587(5)
_cell_formula_units_Z     4
_cell_measurement_temperature     295
_exptl_crystal_density_diffrn     1.1134
_diffrn_ambient_temperature     295
_diffrn_radiation_type     synchrotron
_diffrn_radiation_wavelength     0.46873
_diffrn_measurement_device_type     '11-BM, APS'
_diffrn_radiation_probe     x-ray
loop_
    _refln_index_h
    _refln_index_k
    _refln_index_l
    _refln_F_squared_meas
    _refln_F_squared_calc
    _refln_phase_calc
    _refln_d_spacing
    _gsas_i100_meas
    0 1 1 7368.0643 8298.8622 -90.0 9.33004 91.48
    0 0 2 3.3404 2.5395 -0.0 8.13142 0.02
    1 0 1 624.7076 628.2682 -90.0 8.08639 8.14
    1 1 0 1480.1480 1640.3065 90.0 7.21338 12.03
    0 1 2 1346.0303 1512.5058 90.0 6.61821 10.75
    1 1 1 1317.0490 1356.8483 -22.3 6.59386 19.15
    1 0 2 3359.4612 3707.8337 -180.0 6.12726 26.39
    0 2 0 3048.5525 2972.5530 180.0 5.69555 5.12
    1 1 2 1754.1209 1900.0236 83.7 5.39614 18.95
    0 2 1 11252.5854 11620.1414 -0.0 5.37543 37.91
    0 1 3 197.8551 226.6753 -90.0 4.89492 0.95
    1 2 0 1.7196 0.2145 -90.0 4.85994 0.01
    1 0 3 205.8071 128.0078 -90.0 4.68596 0.97
    0 2 2 290.2693 285.2226 0.0 4.66502 0.90
    2 0 0 9418.7196 8613.6059 180.0 4.66011 19.60
    1 2 1 19.3667 18.2289 -101.8 4.65647 0.11
    2 0 1 1288.8601 1284.9124 90.0 4.47982 5.02
    1 1 3 1137.5266 1205.4719 -131.1 4.33361 8.49
    2 1 0 30014.2681 30583.5505 -0.0 4.31314 100.00
    1 2 2 3174.8592 3528.1232 -152.8 4.17164 16.87
    2 1 1 5870.8099 6096.6004 175.0 4.16901 37.14
    0 0 4 3992.9766 4580.8882 0.0 4.06571 7.35
    2 0 2 178.9767 143.7544 -180.0 4.04320 0.58
    0 2 3 0.2303 10.9890 -0.0 3.92668 0.00
    0 1 4 1.4845 2.3184 -90.0 3.82912 0.00
    2 1 2 4312.9209 4821.3522 -139.8 3.81029 23.63
    1 0 4 1192.0215 1306.2803 180.0 3.72657 3.60
    0 3 1 4736.5859 4869.1338 90.0 3.69759 7.13
    1 2 3 755.7983 659.1277 -152.1 3.61864 3.37
    2 2 0 5481.6682 5262.1950 180.0 3.60669 11.16
    1 1 4 1886.5367 1884.1030 85.6 3.54186 9.79
    2 0 3 0.9788 0.8195 90.0 3.53384 0.00
    2 2 1 5239.8300 5545.5312 -121.6 3.52114 20.75
    1 3 0 174.4466 140.4413 90.0 3.51642 0.25
    0 3 2 154.4160 114.8495 -90.0 3.44042 0.23
    1 3 1 2922.0825 2570.9806 -157.0 3.43699 8.37
    2 1 3 2763.2156 2384.7499 -99.8 3.37516 12.34
    0 2 4 317.5222 310.0856 180.0 3.30910 0.64
    2 2 2 1650.6715 1500.1682 -7.1 3.29693 6.01
    1 3 2 1372.8343 914.1751 -9.2 3.22755 3.81
    0 1 5 0.7470 0.7151 -90.0 3.12757 0.00
    1 2 4 936.4628 1113.8307 -116.4 3.11839 3.35
    0 3 3 1299.0088 863.8232 90.0 3.11001 1.80
    1 0 5 50.0078 116.1676 -90.0 3.07094 0.10
    2 0 4 72.6451 113.0259 -0.0 3.06363 0.14
    3 0 1 3.5121 35.7889 90.0 3.05156 0.01
    2 2 3 88.1585 92.6767 -95.6 3.00281 0.28
    3 1 0 167.8903 94.5727 -90.0 2.99727 0.28
    1 1 5 102.5073 79.9257 167.8 2.96508 0.38
    2 1 4 230.6207 239.1670 101.8 2.95850 0.82
    1 3 3 418.2231 268.3491 138.4 2.95011 1.08
    3 1 1 796.1872 808.2321 -161.8 2.94762 2.59
    2 3 0 265.5397 388.1654 -180.0 2.94362 0.32
    3 0 2 444.0190 386.7113 180.0 2.90213 0.73
    2 3 1 171.6142 260.1677 -1.1 2.89656 0.41
    0 4 0 8374.7865 8755.4347 0.0 2.84778 3.54
    0 2 5 0.1143 2.9705 0.0 2.82445 0.00
    3 1 2 5.9630 14.6526 31.2 2.81230 0.02
    0 4 1 888.4557 902.2496 0.0 2.80509 0.75
    0 3 4 1369.5390 1192.3873 -90.0 2.77503 1.68
    2 3 2 330.3576 519.6784 110.4 2.76784 0.75
    3 2 0 603.1346 679.7854 -90.0 2.72738 0.77
    1 4 0 544.9221 728.3091 90.0 2.72348 0.45
    0 0 6 430.9489 675.6040 0.0 2.71047 0.35
    1 2 5 505.4634 626.4028 128.6 2.70306 1.43
    2 2 4 458.3435 440.6638 136.5 2.69807 1.24
    3 0 3 97.0388 98.5934 90.0 2.69546 0.14
    3 2 1 1349.6374 1203.9399 12.3 2.68981 3.38
    0 4 2 160.2828 149.7562 0.0 2.68771 0.14
    1 4 1 335.1069 373.7200 70.0 2.68608 0.56
    2 0 5 6.0620 19.3928 -90.0 2.66716 0.01
    1 3 4 111.3446 88.5624 -95.2 2.65965 0.26
    0 1 6 280.8950 384.5608 90.0 2.63685 0.42
    3 1 3 302.6140 354.6061 94.7 2.62303 0.81
    1 0 6 80.0571 129.2547 -180.0 2.60265 0.12
    2 1 5 614.9668 626.7045 -128.7 2.59693 1.72
    2 3 3 384.5790 280.6751 -68.8 2.58685 0.82
    3 2 2 152.4649 109.8135 -78.4 2.58580 0.36
    1 4 2 310.5341 364.8064 88.5 2.58248 0.51
    1 1 6 494.8788 651.2116 142.0 2.53726 1.37
    0 4 3 45.8159 191.8987 -180.0 2.52107 0.04
    0 3 5 161.8937 97.2956 90.0 2.47019 0.17
    3 0 4 84.8521 140.4801 180.0 2.46855 0.11
    0 2 6 839.4392 667.9585 -180.0 2.44746 1.01
    3 2 3 679.2733 675.4155 -155.6 2.43639 1.47
    1 4 3 114.6755 131.6419 14.4 2.43362 0.18
    2 4 0 33.2808 65.3664 180.0 2.42997 0.03
    2 2 5 138.3754 119.4908 -156.8 2.41543 0.31
    3 1 4 127.0485 62.5173 123.5 2.41255 0.29
    3 3 0 117.1116 74.3495 90.0 2.40446 0.11
    2 4 1 238.0318 224.3658 119.3 2.40329 0.36
    1 3 5 2744.6526 2360.0480 159.7 2.38775 5.45
    2 3 4 953.7635 838.7395 107.6 2.38431 1.82
    3 3 1 287.9994 380.9052 -163.9 2.37860 0.52
    1 2 6 171.8337 154.3126 -137.1 2.36720 0.39
    2 0 6 1052.8894 632.0930 -0.0 2.34298 1.24
    0 4 4 1568.1172 967.7636 0.0 2.33251 1.23
    4 0 0 424.9199 265.8296 180.0 2.33005 0.22
    2 4 2 467.1870 356.8516 -153.5 2.32823 0.69
    4 0 1 4278.7131 3271.0847 -90.0 2.30650 4.39
    3 3 2 197.8828 171.9825 178.1 2.30577 0.34
    2 1 6 38.0920 53.9067 -34.9 2.29494 0.08
    4 1 0 1.7561 1.1427 -180.0 2.28279 0.00
    0 1 7 1186.8602 1044.9028 -90.0 2.27640 1.34
    3 2 4 167.0729 90.2155 -11.3 2.26496 0.32
    1 4 4 374.5634 224.2493 41.8 2.26273 0.56
    4 1 1 1578.4989 1132.9735 -8.2 2.26063 3.05
    0 5 1 549.3088 604.6941 -90.0 2.25619 0.30
    1 0 7 90.0695 90.5640 -90.0 2.25428 0.10
    3 0 5 935.3334 620.2464 -90.0 2.24658 0.98
    4 0 2 1029.5332 622.6667 -0.0 2.23991 1.00
    2 4 3 1316.9317 488.6254 -54.6 2.21739 1.87
    1 5 0 2489.2091 1894.7422 90.0 2.21306 1.34
    1 1 7 609.4644 496.2634 -102.4 2.21140 1.29
    0 3 6 7.1814 1.7449 90.0 2.20607 0.01
    3 1 5 366.7850 238.0528 -13.4 2.20412 0.72
    3 3 3 762.3713 471.0202 -114.8 2.19795 1.24
    4 1 2 1164.8750 741.7298 125.6 2.19782 2.15
    0 5 2 1350.5284 1041.7379 90.0 2.19375 0.74
    1 5 1 442.4041 415.8924 25.6 2.19285 0.48
    2 3 5 99.1137 12.0705 -94.1 2.18253 0.17
    2 2 6 868.7299 664.1906 179.4 2.16680 1.63
    4 2 0 558.2166 407.8255 0.0 2.15657 0.47
    0 2 7 2392.4897 2036.4949 180.0 2.15118 2.28
    1 3 6 1069.1499 956.7477 80.9 2.14675 1.81
    0 4 5 7.0681 4.5519 0.0 2.14259 0.01
    4 0 3 6.7781 2.7132 90.0 2.14069 0.01
    4 2 1 491.9149 339.7410 157.9 2.13785 0.81
    1 5 2 55.4459 43.2562 -131.8 2.13539 0.06
    4 1 3 239.9513 80.5865 -88.2 2.10386 0.41
    0 5 3 398.1400 352.3166 90.0 2.10028 0.22
    3 4 0 116.6461 115.4757 90.0 2.09927 0.07
    1 2 7 663.3949 693.3276 -163.4 2.09607 1.20
    3 2 5 725.8465 500.3635 41.6 2.08988 1.23
    1 4 5 1524.4718 1289.8054 -137.5 2.08812 2.10
    2 4 4 140.7761 104.9174 -44.3 2.08582 0.19
    4 2 2 1418.6365 1469.0711 -129.6 2.08450 2.25
    3 4 1 85.3748 53.7771 158.3 2.08200 0.11
    2 0 7 234.2897 129.4738 90.0 2.07920 0.22
    3 3 4 346.2325 151.7775 149.0 2.06962 0.52
    1 5 3 444.8081 190.2680 -31.8 2.04890 0.47
    2 5 0 2687.4315 1695.5723 -0.0 2.04673 1.37
    2 1 7 1949.4396 1830.9432 -43.3 2.04541 3.48
    3 0 6 232.2017 111.6987 -0.0 2.04242 0.20
    0 0 8 1418.0897 818.4437 -0.0 2.03286 0.65
    3 4 2 1319.3256 845.5623 48.9 2.03263 1.63
    2 5 1 313.4143 258.0485 74.9 2.03071 0.32
    4 0 4 433.3660 292.7141 0.0 2.02160 0.35
    3 1 6 194.6320 101.9817 -135.3 2.01036 0.32
    4 2 3 61.6817 30.8607 -90.4 2.00382 0.09
    0 1 8 371.1988 253.9446 90.0 2.00124 0.33
    2 3 6 1177.8930 738.5226 162.1 1.99393 1.73
    4 1 4 410.6332 234.5561 -67.2 1.99049 0.64
    0 5 4 2.3860 0.8236 90.0 1.98746 0.00
    1 0 8 832.3283 592.8462 0.0 1.98616 0.73
    4 3 0 593.1432 447.2634 180.0 1.98595 0.39
    2 5 2 83.4979 55.3584 -150.9 1.98482 0.08
    0 3 7 535.6403 554.9426 90.0 1.98174 0.40
    4 3 1 120.3163 61.8428 -89.6 1.97130 0.16
    0 4 6 226.9898 73.6681 0.0 1.96334 0.15
    3 4 3 370.0005 383.7663 101.4 1.95761 0.44
    1 1 8 291.6223 290.9321 -155.4 1.95664 0.49
    2 2 7 564.0075 441.6831 -86.9 1.95313 0.88
    2 4 5 75.1921 41.5131 6.5 1.94669 0.09
    1 5 4 423.6202 229.4768 24.0 1.94376 0.44
    1 3 7 139.1393 117.0778 -172.7 1.93840 0.20
    3 3 5 402.5443 270.6251 54.7 1.93350 0.54
    4 3 2 1497.3945 1225.5143 -3.6 1.92924 1.91
    3 2 6 1031.6643 697.9244 -90.6 1.92254 1.51
    1 4 6 720.6630 576.7898 64.8 1.92118 0.90
    2 5 3 236.1914 182.6174 -176.7 1.91480 0.23
    0 2 8 6.9901 5.7719 -0.0 1.91456 0.01
    4 2 4 142.1604 181.1740 165.2 1.90515 0.20
    0 6 0 172.8552 39.0976 180.0 1.89852 0.03
    4 0 5 72.2318 65.5273 -90.0 1.89417 0.05
    0 6 1 759.8293 466.4156 -0.0 1.88571 0.29
    1 2 8 272.4557 198.9178 -165.9 1.87540 0.40
    4 1 5 584.5051 281.3217 7.1 1.86851 0.82
    0 5 5 58.4675 27.8470 -90.0 1.86601 0.03
    3 4 4 993.0415 809.0741 -175.2 1.86530 1.12
    4 3 3 921.4636 922.1150 98.7 1.86475 1.12
    2 0 8 126.2282 68.2573 0.0 1.86329 0.10
    3 0 7 172.8689 92.5907 90.0 1.86056 0.13
    1 6 0 2006.7434 1243.5985 -90.0 1.86031 0.76
    5 0 1 82.6246 43.4948 90.0 1.85192 0.05
    0 6 2 1696.1953 1422.6104 -0.0 1.84879 0.65
    1 6 1 4.1040 3.3795 28.4 1.84826 0.00
    5 1 0 71.6814 46.1372 90.0 1.83958 0.05
    2 1 8 361.1266 290.0743 -53.8 1.83885 0.53
    3 5 0 198.3608 127.8339 90.0 1.83718 0.09
    3 1 7 762.9190 687.9773 51.0 1.83623 1.08
    1 5 5 720.5673 527.6849 -28.5 1.82970 0.71
    2 5 4 617.8816 462.7583 -45.6 1.82815 0.59
    5 1 1 283.8680 214.5941 -31.1 1.82792 0.36
    3 5 1 165.8156 118.8127 62.0 1.82557 0.15
    2 3 7 520.1071 452.9750 89.6 1.82368 0.66
    5 0 2 55.9407 61.8423 0.0 1.81692 0.04
    1 6 2 503.3409 434.8012 -159.8 1.81346 0.38
    2 4 6 153.6341 72.6971 67.0 1.80932 0.17
    4 4 0 3.5718 1.5638 0.0 1.80335 0.00
    0 4 7 27.3968 12.4787 -0.0 1.80019 0.02
    3 3 6 525.5481 424.5285 -68.3 1.79871 0.63
    4 2 5 195.3971 110.5804 -149.8 1.79738 0.24
    5 1 2 423.8369 252.8141 155.9 1.79423 0.52
    4 4 1 30.2555 24.7711 10.2 1.79236 0.03
    0 3 8 99.2451 91.0282 90.0 1.79217 0.06
    3 5 2 53.1966 51.9627 78.6 1.79201 0.05
    0 6 3 41.8598 41.1610 0.0 1.79181 0.02
    0 1 9 46.1776 40.2509 90.0 1.78467 0.03
    4 3 4 171.5200 180.2749 144.8 1.78444 0.20
    1 0 9 238.2771 236.8498 -90.0 1.77395 0.17
    5 2 0 31.3874 52.8086 -90.0 1.77158 0.02
    2 2 8 29.9179 98.9104 -178.2 1.77093 0.04
    3 2 7 84.1954 128.4548 -41.5 1.76859 0.11
    1 4 7 7.3845 9.7852 49.8 1.76752 0.01
    4 0 6 96.2171 159.3440 -0.0 1.76692 0.06
    3 4 5 176.9540 303.3743 148.1 1.76380 0.19
    5 0 3 30.1718 44.0308 -90.0 1.76274 0.02
    5 2 1 79.3889 80.0702 170.2 1.76116 0.09
    4 4 2 48.1293 74.9456 158.3 1.76057 0.05
    1 3 8 11.4211 19.1065 -168.2 1.75993 0.01
    1 6 3 17.1723 27.8741 173.9 1.75959 0.01
    2 6 0 18.1840 26.8653 180.0 1.75821 0.01
    1 1 9 239.2924 270.1286 -45.2 1.75282 0.32
    2 6 1 340.6222 578.2507 -158.9 1.74802 0.25
    4 1 6 452.6329 426.8479 1.0 1.74604 0.56
    0 5 6 27.6155 20.3941 -90.0 1.74399 0.01
    5 1 3 719.7413 585.7066 16.9 1.74201 0.85
    3 5 3 104.6299 70.8721 46.6 1.73998 0.09
    2 5 5 109.0895 240.2280 128.5 1.73229 0.10
    5 2 2 0.4118 4.5635 -71.2 1.73097 0.00
    0 2 9 6.2311 31.5359 -0.0 1.72238 0.00
    0 6 4 1.9174 1.5711 -0.0 1.72021 0.00
    2 6 2 449.7553 507.0163 77.6 1.71850 0.33
    1 5 6 377.3808 333.4868 112.8 1.71424 0.35
    4 4 3 54.5841 100.5874 -108.5 1.71115 0.05
    3 0 8 13.1365 9.2990 180.0 1.70106 0.01
    4 3 5 58.7981 44.0715 -77.5 1.69497 0.06
    5 0 4 13.3151 9.1703 0.0 1.69444 0.01
    1 2 9 135.9659 99.7013 17.4 1.69370 0.17
    1 6 4 139.6819 45.6445 -103.0 1.69164 0.10
    4 2 6 476.7826 311.8790 21.6 1.68758 0.53
    2 0 9 173.9194 96.2123 -90.0 1.68476 0.11
    5 2 3 405.9983 360.8296 96.4 1.68394 0.43
    3 1 8 153.1245 152.2427 14.5 1.68240 0.18
    2 4 7 62.7251 91.7414 38.6 1.67925 0.06
    5 1 4 55.4192 15.6316 149.8 1.67600 0.06
    3 5 4 41.9162 19.8165 -138.9 1.67419 0.04
    5 3 0 329.5975 241.1414 90.0 1.67328 0.16
    2 3 8 93.7981 87.6743 1.8 1.67274 0.10
    2 6 3 56.6936 53.1556 -176.6 1.67244 0.04
    3 3 7 272.9380 233.7914 -150.7 1.67076 0.29
    2 1 9 4.8135 20.1149 -139.0 1.66663 0.01
    5 3 1 35.6799 86.0446 -13.3 1.66450 0.03
    3 4 6 159.8336 99.5680 103.1 1.65970 0.15
    0 4 8 0.4889 0.1958 -180.0 1.65455 0.00
    4 4 4 2.9628 22.6033 91.3 1.64846 0.00
    4 0 7 3.8947 60.9454 90.0 1.64519 0.00
    0 6 5 66.2078 317.6161 -0.0 1.63964 0.02
    5 3 2 9.0696 70.1859 143.5 1.63894 0.01
    2 5 6 71.0264 121.8055 -116.2 1.63336 0.06
    0 3 9 0.7062 18.3474 90.0 1.63164 0.00
    3 2 8 32.0526 83.1861 -29.5 1.62991 0.03
    1 4 8 23.9952 56.5075 111.0 1.62908 0.02
    4 5 0 21.5837 54.2448 -180.0 1.62896 0.01
    4 1 7 8.0395 44.5470 159.7 1.62830 0.01
    0 5 7 0.1628 3.2411 -90.0 1.62664 0.00
    0 0 10 5.7055 63.7413 180.0 1.62628 0.00
    5 2 4 15.7401 47.9229 11.0 1.62409 0.02
    4 5 1 85.6118 78.1148 50.4 1.62085 0.07
    3 6 0 14.3394 73.0224 90.0 1.61998 0.00
    0 7 1 7.7176 119.1554 -90.0 1.61921 0.00
    5 0 5 0.3341 4.5488 90.0 1.61728 0.00
    2 2 9 17.1303 12.0173 113.0 1.61556 0.02
    1 6 5 30.4249 40.4741 64.6 1.61484 0.02
    2 6 4 24.7103 41.0389 19.3 1.61377 0.02
    3 6 1 1.3233 10.0360 -35.9 1.61200 0.00
    0 1 10 6.3054 39.5352 -90.0 1.60996 0.00
    1 3 9 113.3015 125.9217 -154.3 1.60720 0.12
    1 7 0 2.6314 2.3044 90.0 1.60305 0.00
    1 5 7 4.0297 3.1014 67.3 1.60241 0.00
    1 0 10 5.8005 4.5705 -180.0 1.60208 0.00
    4 3 6 36.2424 30.1270 -32.8 1.60197 0.03
    5 1 5 168.8452 194.8049 -90.2 1.60122 0.17
    3 5 5 30.4773 19.4659 -40.8 1.59964 0.02
    5 3 3 253.1586 341.4135 -143.9 1.59885 0.23
    4 5 2 79.9352 55.3987 -136.3 1.59723 0.06
    0 7 2 274.2881 403.9409 -90.0 1.59566 0.08
    1 7 1 152.4808 299.6780 115.7 1.59532 0.09
    3 6 2 124.8715 268.4110 -50.5 1.58876 0.08
    1 1 10 64.0756 107.8584 48.6 1.58646 0.07
    4 2 7 275.1083 159.7821 -65.9 1.58057 0.28
    4 4 5 19.2223 81.6499 -106.6 1.57716 0.02
    1 7 2 46.4723 125.1946 91.0 1.57278 0.03
    0 2 10 1.0367 4.7154 -0.0 1.56379 0.00
    3 0 9 2.8161 4.9241 -90.0 1.56199 0.00
    4 5 3 189.4339 123.3429 -17.2 1.56005 0.14
    5 4 0 0.0009 0.0007 90.0 1.55964 0.00
    2 4 8 11.4367 8.1304 -52.4 1.55919 0.01
    0 7 3 69.6235 55.0272 90.0 1.55859 0.02
    3 4 7 32.6821 67.8992 89.7 1.55760 0.03
    5 2 5 32.7653 30.8806 178.9 1.55577 0.03
    0 6 6 48.2162 88.9585 0.0 1.55501 0.02
    6 0 0 18.7992 23.2025 -0.0 1.55337 0.00
    5 4 1 79.8640 100.8323 -107.2 1.55251 0.06
    3 3 8 82.1341 111.3678 41.0 1.55239 0.08
    3 6 3 31.1592 47.7783 -43.4 1.55216 0.02
    3 1 9 137.3338 98.8709 111.7 1.54751 0.14
    5 3 4 527.0442 428.5294 28.4 1.54736 0.46
    2 6 5 192.8974 222.0989 -142.5 1.54669 0.13
    6 0 1 98.7822 121.5915 90.0 1.54633 0.05
    1 2 10 12.3113 27.6970 -23.5 1.54223 0.01
    2 3 9 163.5928 123.5957 3.8 1.53998 0.16
    6 1 0 2.9751 6.1347 -180.0 1.53913 0.00
    1 7 3 32.7440 37.6335 120.0 1.53724 0.02
    2 7 0 50.1603 36.2449 -180.0 1.53633 0.01
    5 0 6 22.4543 21.6314 -0.0 1.53589 0.01
    2 5 7 81.0244 86.4254 -12.3 1.53577 0.06
    2 0 10 232.9175 288.4456 -0.0 1.53547 0.12
    1 6 6 500.1853 370.2279 -134.3 1.53381 0.34
    6 1 1 465.7089 263.1659 -122.8 1.53228 0.42
    4 0 8 33.0722 18.2188 180.0 1.53181 0.02
    5 4 2 6.3514 3.3334 179.5 1.53172 0.01
    2 7 1 189.3924 153.5020 -42.3 1.52952 0.10
    6 0 2 31.0938 60.3621 0.0 1.52578 0.01
    0 4 9 11.0537 21.7127 -180.0 1.52575 0.00
    5 1 6 129.9386 78.0809 101.8 1.52212 0.12
    2 1 10 18.5004 14.4163 -169.3 1.52171 0.02
    3 5 6 26.0550 58.9168 18.5 1.52076 0.02
    4 1 8 1.5505 32.8706 117.0 1.51815 0.00
    0 5 8 1.1134 22.5138 -90.0 1.51680 0.00
    6 1 2 19.0043 38.5708 143.9 1.51227 0.02
    4 5 4 2.7383 5.8042 -143.9 1.51211 0.00
    0 7 4 0.5072 1.8609 90.0 1.51078 0.00
    2 7 2 21.9572 34.5360 35.6 1.50962 0.01
    4 3 7 51.9060 86.1870 -115.5 1.50958 0.05
    3 2 9 8.3949 60.9622 69.2 1.50637 0.01
    1 4 9 1.2381 32.8899 -116.4 1.50571 0.00
    3 6 4 0.2927 13.2609 24.8 1.50492 0.00
    4 4 6 10.5612 50.3748 178.7 1.50140 0.01
    5 4 3 191.2584 146.0252 -54.4 1.49884 0.15
    6 2 0 13.9695 14.2957 -180.0 1.49863 0.01
    1 5 8 4.2005 21.5806 -29.3 1.49711 0.00
    0 3 10 7.6858 15.7723 90.0 1.49494 0.00
    6 0 3 0.4627 1.0129 90.0 1.49327 0.00
    6 2 1 90.4555 103.4600 58.8 1.49231 0.08
    1 7 4 2.1745 4.2252 -61.9 1.49132 0.00
    5 3 5 72.7995 98.2335 87.9 1.48793 0.06
    5 2 6 357.6325 177.8082 134.4 1.48292 0.31
    2 2 10 129.3629 73.2809 -156.2 1.48254 0.12
    6 1 3 9.7135 4.4383 -66.5 1.48060 0.01
    4 2 8 57.4609 47.8203 114.3 1.47925 0.05
    2 7 3 80.7922 94.0980 -105.1 1.47811 0.04
    1 3 10 3.9403 6.6753 97.2 1.47607 0.00
    2 6 6 7.0951 2.8906 78.7 1.47505 0.00
    6 2 2 522.6759 366.2917 138.3 1.47381 0.43
    4 6 0 42.0251 64.2682 -0.0 1.47181 0.01
    0 6 7 330.6367 355.2704 -180.0 1.47010 0.11
    0 1 11 13.4759 6.2739 -90.0 1.46614 0.01
    4 6 1 25.7400 20.5337 38.7 1.46582 0.02
    3 4 8 70.1517 45.0952 121.7 1.46036 0.06
    1 0 11 203.2311 151.1213 -90.0 1.46018 0.10
    4 5 5 56.2481 68.1280 102.9 1.45651 0.04
    5 4 4 108.0867 194.5741 57.6 1.45617 0.08
    0 7 5 2.6836 6.2352 90.0 1.45532 0.00
    5 0 7 28.4193 46.4593 -90.0 1.45391 0.01
    1 6 7 79.7088 86.8984 -119.0 1.45214 0.05
    6 0 4 22.6847 59.4973 -0.0 1.45107 0.01
    3 6 5 55.2611 45.2896 11.5 1.45008 0.03
    2 4 9 4.1292 3.5521 83.4 1.45001 0.00
    1 1 11 39.3520 82.6701 -50.9 1.44833 0.04
    4 6 2 13.3528 28.8649 -66.7 1.44828 0.01
    3 3 9 0.7539 6.3129 139.7 1.44454 0.00
    6 2 3 6.5901 55.0916 -115.7 1.44445 0.01
    5 5 0 2.0319 2.9625 90.0 1.44268 0.00
    2 5 8 41.3840 61.9934 -30.7 1.44233 0.03
    5 1 7 47.6277 73.9246 84.2 1.44221 0.04
    3 7 0 352.2887 496.2730 -90.0 1.44152 0.09
    3 5 7 63.0339 86.5659 22.0 1.44106 0.04
    3 0 10 286.6827 403.4080 180.0 1.44082 0.13
    6 1 4 13.0494 5.9378 -151.7 1.43943 0.01
    1 7 5 121.7390 136.5424 177.5 1.43790 0.07
    6 3 0 2.5962 2.9412 -0.0 1.43771 0.00
    2 7 4 25.6524 32.0911 99.9 1.43714 0.01
    5 5 1 64.9580 84.2961 -8.3 1.43703 0.04
    3 7 1 56.7849 74.9950 -168.1 1.43589 0.03
    6 3 1 12.6797 45.4431 -178.6 1.43213 0.01
    0 2 11 27.5827 181.7407 180.0 1.43101 0.01
    3 1 10 13.8600 86.9143 -100.7 1.42943 0.01
    4 0 9 70.9029 54.7572 -90.0 1.42791 0.03
    4 4 7 59.6169 66.1409 46.5 1.42455 0.04
    0 8 0 2.2890 4.2168 180.0 1.42389 0.00
    5 3 6 0.9036 1.7417 -176.4 1.42382 0.00
    2 3 10 26.2194 80.6359 72.0 1.42348 0.02
    4 3 8 38.7093 44.9517 107.0 1.42057 0.03
    5 5 2 8.3896 11.4505 26.7 1.42049 0.01
    4 6 3 39.4402 65.2670 -102.0 1.42039 0.02
    3 7 2 22.7903 54.0497 -179.0 1.41939 0.01
    0 8 1 2.1040 26.9078 180.0 1.41846 0.00
    4 1 9 6.3104 12.8898 -26.5 1.41682 0.01
    6 3 2 107.9841 191.8478 -104.0 1.41575 0.08
    0 5 9 7.2180 13.2473 90.0 1.41573 0.00
    1 2 11 46.2669 80.4564 4.1 1.41444 0.04
    0 4 10 0.6915 15.2019 180.0 1.41223 0.00
    2 0 11 11.0192 4.5889 90.0 1.40922 0.00
    5 2 7 173.8978 117.8140 71.6 1.40874 0.14
    1 8 0 4.2363 10.6717 90.0 1.40756 0.00
    5 4 5 40.5350 85.5903 -25.9 1.40632 0.03
    6 2 4 11.9334 33.0125 -109.9 1.40615 0.01
    0 8 2 4.4880 13.4580 -180.0 1.40255 0.00
    1 8 1 14.6261 62.5118 -69.5 1.40231 0.01
    2 6 7 1.6524 11.7759 -129.8 1.40199 0.00
    6 0 5 1.2279 15.9566 -90.0 1.40172 0.00
    1 5 9 1.2298 7.8280 -68.0 1.39968 0.00
    2 1 11 97.7151 155.6008 -71.5 1.39856 0.08
    3 2 10 23.9034 32.5181 1.5 1.39681 0.02
    1 4 10 38.3717 56.7056 27.0 1.39629 0.03
    4 5 6 64.8889 100.9798 15.6 1.39621 0.04
    0 7 6 0.1874 1.1904 -90.0 1.39517 0.00
    5 5 3 3.9187 24.1752 35.4 1.39415 0.00
    3 7 3 1.5086 23.0611 -85.5 1.39311 0.00
    6 1 5 4.2888 2.7109 178.7 1.39122 0.00
    3 6 6 21.0233 17.8736 -127.9 1.39055 0.01
    6 3 3 70.5097 41.9061 9.1 1.38967 0.05
    2 7 5 163.3556 132.2634 -65.7 1.38916 0.09
    0 6 8 0.3203 6.3482 180.0 1.38752 0.00
    1 8 2 0.1373 3.8846 175.1 1.38693 0.00
    4 2 9 7.7856 39.5107 142.2 1.38505 0.01
    4 6 4 1.9988 60.8997 -61.3 1.38392 0.00
    1 7 6 154.0947 85.3511 64.2 1.37979 0.08
    0 3 11 4.7578 6.4274 -90.0 1.37769 0.00
    0 8 3 1.5760 15.7021 180.0 1.37717 0.00
    5 0 8 72.0953 91.6687 180.0 1.37389 0.03
    1 6 8 27.0863 73.5939 -133.4 1.37239 0.02
    3 4 9 0.5292 6.9279 -27.8 1.36951 0.00
    2 2 11 36.5722 55.3838 -0.9 1.36797 0.03
    5 1 8 358.8453 151.9220 -157.4 1.36400 0.27
    6 4 0 54.9374 24.6718 -180.0 1.36369 0.02
    3 5 8 84.6333 36.6518 68.1 1.36303 0.06
    1 3 11 66.7439 30.3358 170.9 1.36288 0.05
    1 8 3 94.1412 55.2984 154.1 1.36238 0.04
    2 8 0 69.7759 34.5334 0.0 1.36174 0.01
    6 2 5 338.0246 246.2332 58.4 1.36110 0.24
    5 5 4 145.7307 147.9100 -116.9 1.35962 0.09
    6 4 1 24.7319 16.7683 -88.2 1.35892 0.02
    3 7 4 106.7688 93.3831 179.2 1.35865 0.05
    5 3 7 8.7144 34.7490 -86.6 1.35778 0.01
    2 8 1 16.7721 94.1873 -65.6 1.35699 0.01
    6 3 4 6.3153 11.3479 122.6 1.35546 0.00
    0 0 12 182.4883 407.3251 -0.0 1.35524 0.04
    2 5 9 2.3970 13.0656 166.3 1.35460 0.00
    5 4 6 3.5828 4.5001 -54.8 1.35182 0.00
    2 4 10 6.9693 14.3542 -91.6 1.35153 0.00
    4 4 8 12.2974 3.5818 -138.0 1.34904 0.01
    6 0 6 960.2233 554.5421 180.0 1.34773 0.35
    3 3 10 12.7073 10.5805 64.7 1.34709 0.01
    0 1 12 0.0613 0.0288 -90.0 1.34575 0.00
    6 4 2 7.6339 19.1244 -16.4 1.34491 0.00
    0 8 4 35.4433 16.1259 180.0 1.34386 0.01
    2 8 2 146.2953 241.7104 -164.7 1.34304 0.06
    1 0 12 106.2911 11.3186 180.0 1.34113 0.04
    4 6 5 60.4556 8.0627 149.8 1.34092 0.03
    6 1 6 378.0445 200.0470 -164.7 1.33840 0.27
    2 7 6 161.3984 102.6917 -176.6 1.33655 0.08
    4 3 9 2.3793 1.5675 -10.6 1.33653 0.00
    5 2 8 29.1822 14.5212 -163.6 1.33558 0.02
    3 0 11 10.4104 3.6783 90.0 1.33499 0.00
    4 7 0 323.7878 276.7394 180.0 1.33414 0.08
    4 5 7 10.1071 9.7608 -170.6 1.33378 0.01
    4 0 10 27.1025 21.8097 -180.0 1.33358 0.01
    0 7 7 28.1776 12.1629 90.0 1.33286 0.01
    1 1 12 264.1891 254.1825 144.4 1.33193 0.21
    1 8 4 183.1705 120.8209 17.3 1.33010 0.08
    5 6 0 143.2013 94.9801 90.0 1.33010 0.04
    2 6 8 17.4279 18.6117 -38.9 1.32982 0.01
    4 7 1 181.5575 229.0836 -171.5 1.32967 0.09
    3 6 7 64.5986 81.9501 -80.4 1.32883 0.04
    7 0 1 195.8726 50.6943 90.0 1.32702 0.07
    3 1 11 60.2164 29.3396 -167.5 1.32591 0.05
    5 6 1 53.1811 37.9945 119.4 1.32567 0.03
    4 1 10 34.8210 56.5739 -23.6 1.32454 0.03
    0 5 10 29.8130 26.9763 90.0 1.32364 0.01
    6 4 3 75.6698 183.9896 104.2 1.32249 0.05
    7 1 0 0.3240 0.7923 90.0 1.32246 0.00
    2 3 11 55.5249 54.4720 46.2 1.32116 0.04
    2 8 3 21.3570 57.0982 97.2 1.32071 0.01
    1 7 7 14.2556 46.9826 156.6 1.31944 0.01
    5 5 5 20.6838 65.9980 -82.3 1.31877 0.01
    0 2 12 22.0310 39.3824 0.0 1.31843 0.01
    7 1 1 22.3173 22.9980 60.4 1.31811 0.01
    3 7 5 27.6318 27.5027 105.8 1.31789 0.01
    4 7 2 25.6864 101.0212 28.0 1.31654 0.01
    6 3 5 2.1412 5.5759 90.7 1.31498 0.00
    7 0 2 11.1026 20.2662 -0.0 1.31396 0.00
    5 6 2 11.7339 29.6324 -121.7 1.31265 0.01
    0 4 11 12.3251 11.8782 180.0 1.31215 0.00
    6 2 6 48.9226 67.2803 170.7 1.31151 0.03
    1 5 10 12.3669 14.7909 13.3 1.31049 0.01
    0 6 9 14.7017 126.5098 -0.0 1.30889 0.00
    1 2 12 360.9657 323.3677 -135.1 1.30543 0.27
    7 1 2 31.5734 31.6072 -31.1 1.30531 0.02
    0 8 5 4.7399 6.7219 -180.0 1.30437 0.00
    2 0 12 10.8858 25.3486 180.0 1.30132 0.00
    3 2 11 31.3966 29.2827 -127.6 1.29976 0.02
    1 4 11 29.6737 30.6972 133.3 1.29934 0.02
    4 2 10 5.7245 5.5618 -175.8 1.29846 0.00
    5 0 9 216.1393 194.0769 -90.0 1.29743 0.08
    7 2 0 176.3946 152.5823 -90.0 1.29650 0.06
    1 6 9 13.1608 20.3912 151.1 1.29617 0.01
    4 7 3 21.1147 39.4470 -45.8 1.29548 0.01
    5 4 7 0.9151 3.4304 -155.2 1.29491 0.00
    3 8 0 2.2264 3.2856 -90.0 1.29441 0.00
    4 6 6 117.7101 46.2516 -20.6 1.29342 0.06
    7 0 3 67.4045 27.4375 -90.0 1.29303 0.02
    2 1 12 70.4885 28.4501 -22.7 1.29291 0.05
    6 4 4 98.9507 39.8468 -164.1 1.29290 0.06
    7 2 1 37.2366 11.5894 -158.1 1.29240 0.02
    5 3 8 12.7043 5.1295 -37.6 1.29192 0.01
    1 8 5 195.8396 91.6508 -149.4 1.29179 0.08
    5 6 3 92.6912 43.4861 170.1 1.29178 0.05
    6 0 7 20.7881 11.6705 -90.0 1.29132 0.01
    2 8 4 28.8010 16.5346 155.3 1.29124 0.01
    3 8 1 96.5471 135.3956 151.8 1.29033 0.04
    5 1 9 40.1963 62.2799 -70.3 1.28910 0.03
    3 5 9 14.3408 34.1088 -28.9 1.28827 0.01
    3 4 10 33.5270 67.8307 144.7 1.28563 0.02
    7 1 3 12.9523 15.3536 -76.0 1.28478 0.01
    6 5 0 97.0346 112.0273 0.0 1.28343 0.03
    6 1 7 2.7853 3.2965 103.3 1.28310 0.00
    2 7 7 222.0806 164.2458 -161.2 1.28148 0.11
    7 2 2 7.6441 12.1510 -142.9 1.28033 0.00
    6 5 1 1.2963 7.8963 119.0 1.27945 0.00
    3 8 2 31.4628 48.1301 112.0 1.27832 0.01
    4 4 9 40.0614 40.2849 -6.3 1.27644 0.02
    0 3 12 125.7767 130.9384 90.0 1.27637 0.04
    5 5 6 40.2626 20.7946 68.7 1.27352 0.02
    2 5 10 83.9075 54.7623 -151.7 1.27328 0.05
    3 7 6 116.2097 133.6243 -111.1 1.27272 0.06
    4 5 8 23.8902 11.8720 -135.0 1.27119 0.01
    0 7 8 70.2808 70.0431 90.0 1.27040 0.02
    6 3 6 50.1776 70.5793 2.3 1.27010 0.03
    2 2 12 162.7431 241.3072 -163.1 1.26863 0.11
    6 5 2 37.3568 42.7671 175.6 1.26773 0.02
    4 7 4 2.4329 2.8356 10.7 1.26764 0.00
    3 6 8 48.5509 73.6785 -33.1 1.26691 0.03
    7 0 4 149.7027 59.7698 180.0 1.26534 0.05
    5 2 9 136.3620 64.9313 107.0 1.26503 0.09
    1 3 12 296.8832 182.5592 -34.3 1.26457 0.20
    5 6 4 43.4489 31.0308 -20.8 1.26417 0.02
    2 4 11 164.1901 118.1993 -15.2 1.26304 0.10
    0 9 1 197.8137 161.6384 90.0 1.26186 0.03
    7 2 3 39.2680 15.4839 5.7 1.26094 0.02
    0 8 6 318.3509 153.1230 -0.0 1.26054 0.07
    2 6 9 24.3254 8.9797 110.5 1.26013 0.01
    3 3 11 128.8682 82.8768 -81.3 1.25941 0.08
    6 2 7 168.5204 113.9490 149.3 1.25936 0.11
    3 8 3 174.5435 115.9225 35.6 1.25902 0.07
    1 7 8 19.1141 10.5674 -179.8 1.25876 0.01
    4 3 10 6.2405 2.9699 5.2 1.25823 0.00
    6 4 5 219.3609 156.1573 -41.2 1.25763 0.13
    7 1 4 29.8810 21.8190 -137.8 1.25760 0.02
    7 3 0 43.5212 13.9559 -90.0 1.25645 0.01
    2 8 5 28.7140 9.8629 5.2 1.25610 0.01
    1 9 0 8.5617 0.6395 -90.0 1.25417 0.00
    7 3 1 74.5380 26.8645 122.7 1.25272 0.04
    0 9 2 1.3565 0.6440 90.0 1.25062 0.00
    1 9 1 9.2716 7.1396 13.4 1.25045 0.00
    1 8 6 86.8788 44.5710 68.7 1.24916 0.04
    6 5 3 19.3890 9.9224 -152.9 1.24890 0.01
    4 0 11 141.4427 95.6425 90.0 1.24835 0.05
    0 1 13 308.4094 205.6626 -90.0 1.24351 0.11
    4 6 7 96.3397 69.8724 -44.5 1.24331 0.05
    3 0 12 344.2885 142.0631 -0.0 1.24219 0.12
    7 3 2 19.4827 11.5139 52.4 1.24172 0.01
    4 1 11 48.6152 44.6318 164.5 1.24092 0.03
    0 5 11 54.8692 25.6337 90.0 1.24019 0.02
    1 0 13 2.2682 0.9479 -90.0 1.23987 0.00
    1 9 2 79.6767 40.1134 -52.0 1.23951 0.03
    5 4 8 43.4607 8.1409 125.2 1.23741 0.03
    7 2 4 193.3561 60.6776 -131.5 1.23522 0.11
    0 6 10 697.9821 244.0828 -0.0 1.23509 0.19
    3 1 12 97.0988 37.4582 135.3 1.23487 0.06
    4 7 5 76.9952 30.3769 -125.6 1.23434 0.04
    6 0 8 236.5375 92.7745 0.0 1.23427 0.07
    3 8 4 255.7754 95.0742 -107.1 1.23341 0.10
    1 1 13 141.6242 36.8948 78.3 1.23259 0.10
    0 9 3 2.2734 0.5980 90.0 1.23253 0.00
    7 0 5 134.8793 33.1488 90.0 1.23221 0.04
    5 6 5 19.4987 2.7542 24.1 1.23113 0.01
    2 3 12 1.4789 0.2188 -11.2 1.23103 0.00
    1 5 11 216.3664 109.8481 32.5 1.22935 0.12
    5 3 9 32.1453 11.5675 116.8 1.22774 0.02
    6 1 8 241.9614 111.1325 -110.9 1.22709 0.15
    5 7 0 345.7718 240.8161 90.0 1.22589 0.08
    2 7 8 23.6222 15.4955 -66.5 1.22567 0.01
    5 5 7 77.1706 47.9489 66.1 1.22560 0.04
    5 0 10 64.9712 36.0305 180.0 1.22545 0.02
    7 1 5 23.0898 13.9444 63.2 1.22507 0.01
    3 7 7 159.7344 107.0322 -94.8 1.22489 0.07
    1 6 10 106.4069 62.6532 -48.2 1.22439 0.06
    7 3 3 64.8497 38.4298 118.4 1.22400 0.04
    6 5 4 99.9137 59.6363 -13.2 1.22390 0.05
    0 4 12 167.9558 93.3883 -0.0 1.22373 0.05
    6 3 7 2.1517 0.8635 16.6 1.22255 0.00
    5 7 1 198.6678 100.8169 19.3 1.22242 0.09
    1 9 3 107.3991 65.4419 166.9 1.22189 0.04
    0 2 13 13.3224 7.8665 -180.0 1.22186 0.00
    2 9 0 0.9674 0.2824 -0.0 1.22143 0.00
    4 2 11 165.8639 105.9365 -150.6 1.21940 0.10
    5 1 10 289.5867 187.4545 172.9 1.21842 0.18
    6 4 6 78.1322 59.1142 -159.9 1.21820 0.04
    2 9 1 1.5691 1.1732 34.2 1.21800 0.00
    3 5 10 32.7510 20.1140 45.9 1.21773 0.02
    2 8 6 269.5749 188.5947 -173.9 1.21681 0.11
    4 8 0 45.2197 10.1592 180.0 1.21499 0.01
    0 8 7 14.6485 5.8813 -0.0 1.21402 0.00
    3 2 12 110.4050 81.1241 140.2 1.21366 0.07
    1 4 12 94.9716 68.1639 74.6 1.21332 0.06
    5 7 2 158.3137 81.2943 -22.5 1.21219 0.07
    4 8 1 9.2455 4.7512 107.3 1.21161 0.00
    1 2 13 32.4301 15.5497 61.1 1.21150 0.02
    4 5 9 139.5891 44.0427 136.1 1.20991 0.07
    0 7 9 582.7905 153.9707 -90.0 1.20922 0.14
    3 4 11 24.3808 13.2626 163.2 1.20876 0.01
    0 9 4 21.9854 15.6484 -90.0 1.20847 0.00
    2 0 13 185.5618 132.5391 90.0 1.20821 0.06
    2 9 2 12.5623 4.5994 -117.3 1.20788 0.00
    4 4 10 9.5978 2.2099 25.3 1.20772 0.01
    6 2 8 88.7432 23.2776 -155.3 1.20627 0.05
    3 6 9 3.8669 1.0521 -170.2 1.20621 0.00
    7 4 0 23.0147 6.0090 90.0 1.20614 0.01
    7 2 5 263.3548 83.7888 -133.2 1.20435 0.15
    1 8 7 190.8105 66.9615 112.8 1.20385 0.08
    7 4 1 150.3162 55.3867 -10.9 1.20284 0.08
    3 8 5 188.3602 80.1568 125.2 1.20267 0.07
    6 6 0 96.7014 31.4766 0.0 1.20223 0.02
    4 8 2 69.0743 26.9575 120.2 1.20165 0.03
    2 1 13 28.6386 11.4016 -174.9 1.20147 0.02
    7 3 4 43.2260 13.2157 -118.1 1.20044 0.02
    1 7 9 49.1658 14.3385 -122.4 1.19917 0.02
    6 6 1 266.9572 125.2994 7.4 1.19896 0.12
    2 5 11 36.0281 24.2835 -41.1 1.19847 0.02
    1 9 4 68.3829 46.5408 92.2 1.19844 0.02
    5 2 10 107.8038 75.1497 -69.1 1.19803 0.06
    4 7 6 149.6124 61.7024 9.9 1.19700 0.07
    5 7 3 31.0296 6.7296 -125.2 1.19569 0.01
    7 0 6 26.5376 1.9648 180.0 1.19506 0.01
    5 6 6 46.1271 10.0247 85.9 1.19407 0.02
    2 6 10 360.5243 112.5082 108.3 1.19387 0.18
    6 5 5 33.4064 10.8035 177.8 1.19385 0.02
    7 4 2 103.8269 32.1882 94.8 1.19309 0.05
    4 6 8 66.0930 23.3147 38.9 1.19215 0.03
    2 9 3 65.7022 25.7645 140.1 1.19156 0.02
    6 6 2 50.3094 6.2679 53.5 1.18930 0.02
    7 1 6 306.3519 92.7590 -54.5 1.18853 0.17
    0 3 13 76.7238 24.7712 -90.0 1.18816 0.02
    4 3 11 21.6800 2.5922 -47.8 1.18590 0.01
    4 8 3 46.5767 6.6851 -93.8 1.18557 0.02
    2 4 12 111.7107 26.3776 20.9 1.18360 0.06
    2 2 13 116.8484 37.3534 -170.0 1.18191 0.07
    5 4 9 4.9939 1.8985 -97.0 1.18067 0.00
    3 3 12 88.7153 36.8278 -90.6 1.18062 0.05
    0 9 5 229.4810 82.1895 90.0 1.17952 0.04
    1 3 13 54.3185 12.6247 -152.8 1.17862 0.03
    6 0 9 49.9508 12.8259 -90.0 1.17795 0.01
    7 4 3 30.5776 5.5588 -97.4 1.17735 0.02
    5 5 8 66.7941 9.5547 171.1 1.17651 0.03
    6 4 7 29.5955 5.6101 -174.4 1.17606 0.02
    3 7 8 34.6249 5.4914 72.0 1.17589 0.02
    2 8 7 173.0665 57.7782 51.3 1.17481 0.07
    6 3 8 81.0173 17.1415 27.9 1.17381 0.04
    6 6 3 1.1945 0.2868 -47.7 1.17371 0.00
    5 7 4 206.4896 50.4767 70.9 1.17369 0.09
    3 9 0 34.1898 9.9365 90.0 1.17214 0.01
    7 3 5 78.8155 26.6452 -165.3 1.17204 0.04
    6 1 9 296.9436 133.1533 -109.5 1.17170 0.17
    4 0 12 11.3297 4.2277 0.0 1.17149 0.00
    2 7 9 461.6136 210.9481 -3.8 1.17046 0.21
    1 9 5 327.4489 197.0094 -67.0 1.17019 0.11
    2 9 4 15.7733 6.8961 63.6 1.16978 0.01
    7 2 6 146.7535 59.2350 -24.5 1.16959 0.08
    3 9 1 158.1996 50.0046 -65.0 1.16911 0.05
    3 8 6 25.3650 2.9719 33.2 1.16805 0.01
    0 6 11 520.1341 158.4163 180.0 1.16647 0.13
    0 8 8 302.5614 101.3125 180.0 1.16625 0.06
    5 3 10 28.4434 9.4613 -4.8 1.16622 0.02
    4 1 12 8.7307 1.5410 102.5 1.16534 0.01
    8 0 0 194.8062 47.1758 180.0 1.16503 0.03
    0 5 12 55.4755 10.3816 -90.0 1.16474 0.01
    4 8 4 59.5133 7.8991 146.3 1.16412 0.02
    8 0 1 113.2582 22.8443 -90.0 1.16205 0.03
    0 0 14 143.0153 25.2530 180.0 1.16163 0.02
    3 0 13 524.7993 158.5592 -90.0 1.16044 0.16
    3 9 2 121.3840 50.1847 126.8 1.16015 0.04
    6 5 6 82.3870 33.1571 -159.0 1.15996 0.04
    8 1 0 113.7628 17.2844 180.0 1.15898 0.03
    5 0 11 156.8056 32.4971 90.0 1.15834 0.04
    1 6 11 304.9111 168.6425 -27.0 1.15744 0.15
    1 8 8 33.6461 17.6745 -172.4 1.15723 0.01
    4 7 7 65.1100 22.3983 -36.6 1.15695 0.03
    7 4 4 143.7364 57.7419 66.4 1.15633 0.07
    8 1 1 9.8618 5.4065 -46.9 1.15605 0.01
    1 5 12 181.9849 134.5979 106.4 1.15575 0.09
    0 1 14 185.8615 148.9104 90.0 1.15564 0.06
    7 0 7 98.8625 69.5628 -90.0 1.15520 0.03
    3 1 13 9.2636 3.0447 -47.7 1.15447 0.01
    5 6 7 99.6630 30.2153 81.9 1.15431 0.05
    6 2 9 54.2925 7.7006 95.6 1.15353 0.03
    8 0 2 184.9623 39.2757 -0.0 1.15325 0.05
    6 6 4 73.7296 26.5122 139.4 1.15288 0.03
    1 0 14 406.5225 175.3266 180.0 1.15271 0.12
    5 1 11 180.4095 83.3812 52.3 1.15239 0.10
    3 5 11 61.2304 23.9970 160.9 1.15180 0.03
    2 3 13 111.4072 67.8329 134.1 1.15133 0.06
    4 5 10 110.1619 76.9670 -67.1 1.15090 0.05
    0 7 10 85.0589 31.7751 -90.0 1.15032 0.02
    7 5 0 477.6975 180.2010 -90.0 1.14954 0.11
    7 1 7 12.0407 3.7621 152.9 1.14930 0.01
    3 6 10 35.1310 10.0136 66.4 1.14772 0.02
    4 2 12 121.0912 44.0360 53.0 1.14747 0.07
    8 1 2 20.7565 7.4704 -111.6 1.14739 0.01
    5 7 5 42.1033 12.3221 -12.6 1.14712 0.02
    1 1 14 122.0237 33.2228 -37.2 1.14686 0.07
    0 9 6 6.1689 1.6785 90.0 1.14681 0.00
    7 5 1 111.3604 29.6761 -64.7 1.14668 0.05
    3 9 3 60.9392 25.4583 108.4 1.14566 0.02
    0 4 13 218.9992 157.1962 -0.0 1.14535 0.06
    2 9 5 98.4339 38.7107 48.3 1.14346 0.03
    4 4 11 44.0386 18.0761 54.7 1.14332 0.02
    1 7 10 277.9189 104.9662 -143.8 1.14165 0.12
    8 2 0 1.5685 0.7783 -0.0 1.14139 0.00
    4 6 9 85.2010 46.0460 -169.7 1.14117 0.04
    7 3 6 75.8020 13.6271 114.1 1.13993 0.04
    0 10 0 222.9042 34.6524 0.0 1.13911 0.02
    8 0 3 11.0600 1.8957 -90.0 1.13902 0.00
    8 2 1 73.7112 25.1057 140.1 1.13859 0.04
    3 4 12 187.6897 64.6050 -47.2 1.13859 0.10
    1 9 6 105.2327 55.5626 87.7 1.13822 0.04
    7 5 2 19.3193 10.2116 -15.2 1.13822 0.01
    0 2 14 48.1401 25.5397 180.0 1.13820 0.01
    4 8 5 89.5527 47.4041 -100.3 1.13817 0.03
    3 2 13 168.9871 67.2254 99.9 1.13708 0.09
    1 4 13 187.7936 88.2273 -143.0 1.13680 0.10
    0 10 1 5.2584 1.1957 -0.0 1.13633 0.00
    5 2 11 139.5234 37.8627 116.0 1.13510 0.07
    8 1 3 58.9326 7.1799 -109.7 1.13337 0.03
    6 4 8 39.9811 6.2680 35.0 1.13248 0.02
    7 2 7 62.3660 14.9196 155.5 1.13215 0.03
    2 6 11 37.2877 15.3738 -161.5 1.13156 0.02
    5 8 0 244.1599 100.4507 -90.0 1.13153 0.04
    2 8 8 34.6028 13.4273 -36.2 1.13136 0.01
    7 4 5 213.0118 93.2595 80.0 1.13089 0.10
    3 8 7 61.8978 27.2764 152.7 1.13075 0.02
    1 10 0 20.4257 8.7645 90.0 1.13070 0.00
    8 2 2 53.8633 19.9141 139.8 1.13031 0.03
    2 5 12 185.5593 100.9053 -11.9 1.12998 0.09
    1 2 14 55.9912 29.2918 8.2 1.12981 0.03
    5 8 1 34.1096 10.3455 111.5 1.12880 0.01
    0 10 2 220.1617 53.9855 -0.0 1.12810 0.03
    1 10 1 3.3290 0.9826 161.7 1.12797 0.00
    6 6 5 42.6791 18.2053 63.1 1.12766 0.02
    5 5 9 84.5680 36.8894 -42.1 1.12743 0.04
    2 0 14 55.9566 21.4497 -0.0 1.12714 0.02
    3 7 9 49.3020 22.9760 87.7 1.12687 0.02
    3 9 4 94.3708 25.2919 -16.5 1.12627 0.03
    5 4 10 23.1378 1.8547 125.5 1.12565 0.01
    6 3 9 14.7902 1.0628 -20.7 1.12505 0.01
    7 5 3 232.5332 74.6981 8.1 1.12453 0.10
    6 7 0 14.5579 4.0058 180.0 1.12363 0.00
    6 5 7 59.1679 16.0718 89.2 1.12341 0.03
    6 0 10 2.6884 0.5861 180.0 1.12329 0.00
    2 1 14 112.6236 49.8821 -93.3 1.12166 0.06
    6 7 1 180.1852 56.0657 -40.0 1.12095 0.07
    5 8 2 13.9873 3.4818 95.1 1.12073 0.01
    8 0 4 0.7700 0.1309 -0.0 1.11995 0.00
    1 10 2 58.8920 10.6450 -6.6 1.11992 0.02
    4 3 12 329.4449 168.2715 175.6 1.11942 0.17
    0 8 9 812.2099 372.3766 180.0 1.11839 0.16
    6 1 10 102.9194 57.9011 161.6 1.11787 0.05
    5 7 6 19.3934 4.1320 177.7 1.11696 0.01
    8 2 3 39.3925 8.7099 136.5 1.11690 0.02
    2 7 10 88.3292 20.0964 50.9 1.11679 0.04
    4 7 8 31.5853 10.4099 -150.9 1.11539 0.01
    0 10 3 37.1786 9.8833 0.0 1.11477 0.01
    8 1 4 44.6105 8.2523 -17.4 1.11458 0.02
    7 0 8 224.5882 71.6947 -0.0 1.11382 0.06
    8 3 0 29.7509 9.6221 -0.0 1.11378 0.01
    2 9 6 3.6774 1.0742 -41.5 1.11358 0.00
    6 7 2 50.2115 23.4153 -104.1 1.11305 0.02
    5 6 8 37.9390 18.4741 169.6 1.11302 0.02
    2 4 13 18.3734 11.7099 -148.8 1.11225 0.01
    4 9 0 214.4020 151.4886 -0.0 1.11219 0.03
    0 9 7 2.0076 0.2989 90.0 1.11145 0.00
    8 3 1 45.0030 10.8638 83.8 1.11118 0.02
    0 3 14 21.0529 9.5809 90.0 1.11081 0.01
    1 8 9 106.9652 45.5784 171.6 1.11042 0.04
    3 3 13 122.2675 52.2009 80.0 1.10977 0.06
    4 9 1 26.4185 8.9648 157.3 1.10960 0.01
    4 8 6 38.5187 21.2076 173.6 1.10869 0.01
    7 1 8 3.4180 2.1712 -46.2 1.10853 0.00
    5 3 11 24.8100 6.3241 -102.3 1.10793 0.01
    5 8 3 56.5933 15.5372 -84.7 1.10766 0.02
    1 10 3 175.5868 120.7494 -147.0 1.10688 0.05
    2 10 0 4.6272 2.4254 180.0 1.10653 0.00
    7 5 4 16.5619 7.2946 58.1 1.10617 0.01
    2 2 14 67.6450 52.1468 68.8 1.10570 0.04
    7 3 7 30.0536 13.5022 -119.4 1.10518 0.01
    2 10 1 7.3688 3.0088 1.9 1.10398 0.00
    1 9 7 22.0781 13.0390 71.3 1.10363 0.01
    8 3 2 95.5669 57.8141 63.4 1.10348 0.04
    0 6 12 7.5671 4.6555 -180.0 1.10303 0.00
    1 3 14 89.0232 55.6268 -171.8 1.10301 0.05
    3 9 5 57.8469 33.0113 170.1 1.10272 0.02
    4 0 13 4.9893 4.3538 -90.0 1.10218 0.00
    6 2 10 2.5478 2.3909 -105.4 1.10206 0.00
    7 4 6 7.3080 6.7081 113.6 1.10196 0.00
    4 9 2 79.5818 71.5193 148.3 1.10193 0.03
    6 7 3 56.9560 30.8176 -135.1 1.10024 0.02
    6 6 6 35.4281 9.8674 32.9 1.09898 0.01
    8 2 4 19.9911 5.3521 166.3 1.09891 0.01
    4 1 13 154.5507 71.9903 12.1 1.09706 0.08
    0 10 4 33.3653 15.3108 -180.0 1.09687 0.00
    8 0 5 101.1055 43.0859 -90.0 1.09679 0.02
    0 5 13 0.1494 0.0589 90.0 1.09655 0.00
    2 10 2 111.6675 43.5489 -20.9 1.09643 0.03
    5 0 12 1.3315 0.2509 0.0 1.09615 0.00
    1 6 12 59.4076 19.5974 -116.4 1.09539 0.03
    4 5 11 63.4957 33.1416 25.9 1.09477 0.03
    0 7 11 7.2855 1.3387 -90.0 1.09427 0.00
    7 2 8 49.2098 14.3519 -88.3 1.09311 0.02
    3 6 11 1.5980 0.3577 -4.2 1.09203 0.00
    3 8 8 28.8563 9.7906 -24.3 1.09186 0.01
    8 1 5 253.3783 106.9923 -124.9 1.09174 0.12
    4 6 10 21.8117 12.2116 -54.5 1.09126 0.01
    5 1 12 30.8007 19.5754 -31.5 1.09111 0.02
    8 3 3 15.9045 11.7859 -144.3 1.09099 0.01
    3 5 12 30.9053 29.9279 -128.6 1.09061 0.01
    5 8 4 46.9444 20.5341 111.4 1.09010 0.02
    7 6 0 54.7617 23.9248 -90.0 1.09010 0.01
    4 9 3 47.9711 31.7209 82.1 1.08949 0.02
    1 10 4 14.4284 9.7087 106.1 1.08935 0.00
    1 5 13 55.7069 40.9361 1.9 1.08904 0.03
    6 4 9 42.1784 14.0390 -40.6 1.08850 0.02
    3 0 14 17.4284 3.6738 180.0 1.08806 0.00
    7 6 1 91.9775 36.6190 -107.7 1.08766 0.04
    2 8 9 151.5533 77.9696 -64.0 1.08751 0.06
    1 7 11 71.2869 46.9848 -140.4 1.08680 0.03
    6 5 8 44.4793 11.4943 -88.6 1.08524 0.02
    5 7 7 51.2226 22.3972 -18.6 1.08421 0.02
    2 10 3 52.0118 22.3819 -107.6 1.08418 0.01
    7 5 5 10.0481 3.4940 -53.0 1.08384 0.00
    4 4 12 78.9771 35.2251 -177.2 1.08340 0.04
    3 1 14 78.9822 51.6577 179.8 1.08313 0.04
    6 7 4 11.5749 7.6454 -171.4 1.08303 0.00
    4 2 13 18.5488 9.0675 -69.8 1.08210 0.01
    2 9 7 0.9296 0.0489 -129.8 1.08112 0.00
    2 3 14 24.3006 1.8925 104.8 1.08054 0.01
    7 6 2 3.1285 0.2473 -84.9 1.08043 0.00
    0 1 15 26.6759 4.5578 90.0 1.07931 0.01
    5 5 10 21.2161 3.7211 -116.9 1.07923 0.01
    3 7 10 24.6968 6.4189 33.7 1.07874 0.01
    8 4 0 45.2957 9.3486 -180.0 1.07828 0.01
    6 3 10 4.7972 1.7668 134.7 1.07715 0.00
    8 2 5 43.8833 25.2247 156.4 1.07700 0.02
    1 0 15 13.2948 9.0440 90.0 1.07693 0.00
    4 8 7 16.3269 11.5230 -166.5 1.07665 0.01
    5 2 12 18.6798 9.7296 121.3 1.07640 0.01
    8 4 1 20.0419 7.9401 -107.3 1.07592 0.01
    3 9 6 119.1901 52.4351 45.7 1.07585 0.04
    0 4 14 62.2303 25.7041 -180.0 1.07559 0.01
    0 10 5 15.8761 3.1043 -180.0 1.07509 0.00
    3 4 13 15.4015 6.8510 -12.1 1.07465 0.01
    0 9 8 150.8573 88.5061 90.0 1.07445 0.02
    8 3 4 9.5808 4.9653 -19.6 1.07420 0.00
    2 6 12 14.9362 5.8894 -82.7 1.07338 0.01
    4 7 9 2.3623 0.9751 174.8 1.07330 0.00
    5 4 11 18.7297 14.0537 -72.3 1.07297 0.01
    4 9 4 13.1810 12.4035 -26.5 1.07277 0.00
    1 1 15 36.6204 34.0082 82.7 1.07215 0.02
    7 0 9 41.7873 40.4324 90.0 1.07190 0.01
    0 8 10 4.7970 1.3994 0.0 1.07129 0.00
    5 6 9 31.5343 8.2510 167.9 1.07119 0.01
    6 0 11 54.2481 13.2376 -90.0 1.07093 0.01
    7 4 7 76.8479 30.0119 -30.8 1.07048 0.03
    8 0 6 573.3704 279.2497 -0.0 1.07034 0.13
    3 10 0 0.8242 0.1640 90.0 1.06949 0.00
    8 4 2 92.6421 22.9397 -37.2 1.06893 0.04
    7 3 8 24.3790 7.9786 76.4 1.06878 0.01
    3 2 14 43.9460 15.8692 -18.3 1.06873 0.02
    5 8 5 24.2118 9.1754 -9.2 1.06871 0.01
    7 6 3 2.3928 0.9096 -35.2 1.06871 0.00
    1 4 14 257.3965 138.1044 171.0 1.06850 0.12
    1 10 5 61.6757 46.2924 41.9 1.06800 0.02
    6 6 7 49.3390 43.3363 -169.5 1.06774 0.02
    2 10 4 21.8459 19.1023 37.0 1.06770 0.01
    2 5 13 4.1860 4.0446 5.8 1.06740 0.00
    1 9 8 5.2327 5.0944 86.4 1.06738 0.00
    3 10 1 51.1813 44.9219 9.1 1.06718 0.01
    7 1 9 79.7971 70.4071 -90.7 1.06719 0.04
    6 1 11 49.1884 29.7621 37.2 1.06622 0.02
    8 1 6 127.3821 67.0024 -170.4 1.06565 0.06
    2 7 11 94.5822 52.9606 173.0 1.06529 0.04
    0 2 15 0.0022 0.0007 180.0 1.06506 0.00
    1 8 10 70.2681 28.0742 167.4 1.06429 0.03
    6 7 5 12.0196 0.7965 32.1 1.06204 0.00
    3 10 2 14.3344 3.3266 -117.3 1.06035 0.00
    4 3 13 29.6222 10.9586 -39.3 1.05849 0.01
    7 5 6 125.3761 87.6247 -79.5 1.05829 0.05
    1 2 15 23.2288 19.2408 -63.7 1.05818 0.01
    8 4 3 20.9870 21.7236 18.5 1.05757 0.01
    2 0 15 26.7228 23.9018 -90.0 1.05599 0.01
    8 3 5 100.1053 43.0643 96.2 1.05371 0.04
    7 2 9 7.2218 3.6286 -144.3 1.05341 0.00
    5 3 12 56.1008 42.7691 111.0 1.05314 0.03
    7 6 4 81.9485 78.3337 -116.5 1.05291 0.03
    6 2 11 36.6657 40.7885 128.1 1.05248 0.02
    4 9 5 18.6071 22.5478 -174.8 1.05236 0.01
    3 8 9 35.8255 45.1102 -39.4 1.05228 0.01
    8 2 6 2.0969 4.6229 131.6 1.05193 0.00
    2 1 15 2.4628 5.3905 -111.9 1.05148 0.00
    0 10 6 83.6655 82.1129 -0.0 1.05014 0.01
    5 7 8 0.7112 1.0399 -140.8 1.04978 0.00
    6 8 0 152.6797 284.4782 180.0 1.04964 0.03
    3 10 3 15.4104 32.4188 110.5 1.04926 0.00
    2 4 14 10.6054 8.3626 84.3 1.04804 0.00
    2 10 5 7.7935 25.3580 55.8 1.04757 0.00
    6 8 1 4.6210 14.2240 133.6 1.04746 0.00
    5 9 0 0.3510 0.5204 -90.0 1.04711 0.00
    2 9 8 36.4527 49.8735 -143.0 1.04698 0.01
    3 9 7 11.7998 7.9889 171.2 1.04649 0.00
    6 5 9 16.8264 12.4058 -50.8 1.04636 0.01
    3 3 14 30.5230 28.9035 22.0 1.04596 0.01
    5 9 1 28.2380 71.3714 157.0 1.04495 0.01
    6 4 10 1.1648 2.8546 80.9 1.04494 0.00
    0 6 13 14.6678 12.3637 0.0 1.04460 0.00
    5 8 6 12.4496 29.9800 -91.4 1.04419 0.00
    2 8 10 8.2444 20.3530 -130.9 1.04406 0.00
    1 10 6 11.0577 33.8850 -130.0 1.04354 0.00
    4 6 11 7.6594 10.8372 -58.3 1.04306 0.00
    4 8 8 7.7105 8.4050 92.3 1.04291 0.00
    0 3 15 29.7158 61.4540 90.0 1.04252 0.01
    8 4 4 7.4414 16.6646 121.3 1.04225 0.00
    4 5 12 2.2502 2.0975 65.6 1.04182 0.00
    8 0 7 15.7371 18.0109 -90.0 1.04142 0.00
    0 7 12 61.9577 73.4053 90.0 1.04139 0.01
    6 8 2 24.0834 21.5692 -35.4 1.04100 0.01
    4 0 14 2.4278 4.7624 180.0 1.03960 0.00
    3 6 12 14.7504 45.4294 146.9 1.03946 0.01
    5 0 13 3.9359 3.7242 90.0 1.03875 0.00
    5 9 2 9.8334 9.8778 82.1 1.03854 0.00
    2 2 15 10.3355 8.5019 -113.8 1.03829 0.00
    1 6 13 46.0141 41.2405 -1.9 1.03810 0.02
    6 7 6 3.6449 3.2241 174.2 1.03797 0.00
    7 4 8 83.4670 46.0247 6.9 1.03730 0.03
    8 5 0 0.6666 0.3795 180.0 1.03727 0.00
    8 1 7 95.7516 55.1584 -48.3 1.03710 0.04
    0 9 9 124.5055 73.7951 90.0 1.03667 0.02
    1 3 15 41.5678 37.2192 -103.7 1.03606 0.02
    4 1 14 2.5399 2.5926 -147.3 1.03530 0.00
    8 5 1 17.8118 25.1296 -172.8 1.03517 0.01
    1 7 12 6.3929 11.0364 -48.4 1.03495 0.00
    0 5 14 12.5442 20.7518 -90.0 1.03487 0.00
    6 6 8 2.2217 3.5386 133.3 1.03481 0.00
    5 1 13 15.7987 25.4879 -83.0 1.03446 0.01
    3 10 4 2.9255 7.4154 117.6 1.03430 0.00
    3 5 13 15.6496 41.0498 -135.0 1.03403 0.01
    7 6 5 12.2517 24.3951 -132.2 1.03360 0.00
    9 0 1 11.8049 27.9119 -90.0 1.03349 0.00
    0 11 1 2.1646 5.3066 -90.0 1.03346 0.00
    5 5 11 1.7654 1.3136 57.2 1.03254 0.00
    3 7 11 23.4979 23.1584 28.0 1.03211 0.01
    7 3 9 15.6502 15.2831 105.9 1.03158 0.01
    4 7 10 29.4513 22.9320 120.4 1.03147 0.01
    9 1 0 13.1622 5.6849 90.0 1.03133 0.00
    6 3 11 15.9025 4.7469 -125.3 1.03071 0.01
    6 8 3 47.7405 22.7695 29.9 1.03050 0.02
    7 7 0 68.1759 33.4855 90.0 1.03048 0.01
    1 9 9 0.0734 0.0512 -0.6 1.03032 0.00
    7 5 7 0.0120 0.0084 163.1 1.03031 0.00
    7 0 10 47.8956 41.9922 -0.0 1.03022 0.01
    8 3 6 9.1254 8.6581 91.6 1.03019 0.00
    5 6 10 6.7311 4.5186 -28.6 1.02959 0.00
    9 1 1 1.5670 0.9246 74.1 1.02926 0.00
    1 11 0 1.4639 0.8471 90.0 1.02922 0.00
    4 9 6 9.0967 3.9444 127.9 1.02893 0.00
    8 5 2 10.5956 4.5873 -130.0 1.02893 0.00
    1 5 14 70.0130 52.4799 8.3 1.02855 0.03
    7 7 1 14.0002 17.2533 -169.9 1.02842 0.00
    5 9 3 4.4854 19.2121 -35.8 1.02811 0.00
    4 4 13 0.6668 4.8937 71.0 1.02788 0.00
    9 0 2 3.6364 4.2308 180.0 1.02728 0.00
    0 11 2 3.8129 3.9682 90.0 1.02726 0.00
    1 11 1 4.5606 3.4389 168.4 1.02717 0.00
    7 1 10 11.2321 9.9797 161.7 1.02604 0.00
    0 8 11 6.5402 13.1199 -0.0 1.02558 0.00
    2 10 6 1.2227 3.0924 -137.1 1.02445 0.00
    8 2 7 7.0474 18.3928 9.6 1.02444 0.00
    3 0 15 2.2580 32.0154 -90.0 1.02365 0.00
    8 4 5 0.8641 5.6250 -146.9 1.02351 0.00
    4 10 0 1.3602 4.0789 -0.0 1.02336 0.00
    9 1 2 5.4671 11.8240 -85.8 1.02313 0.00
    5 4 12 7.3584 23.7437 62.1 1.02298 0.00
    0 10 7 0.2802 2.0165 -0.0 1.02279 0.00
    4 2 14 0.5027 4.5570 -91.2 1.02270 0.00
    7 7 2 1.0589 11.9963 -149.0 1.02231 0.00
    5 2 13 2.0755 11.2872 -133.2 1.02189 0.00
    4 10 1 0.0752 0.1640 -87.6 1.02134 0.00
    6 0 12 2.6547 6.7021 -0.0 1.02121 0.00
    1 11 2 0.2298 0.3658 -126.3 1.02107 0.00
    3 1 15 3.6191 7.0341 68.2 1.01954 0.00
    1 8 11 1.7817 5.2465 86.1 1.01943 0.00
    2 6 13 1.7467 8.2832 -150.5 1.01931 0.00
    9 2 0 0.4457 10.6693 90.0 1.01888 0.00
    8 5 3 1.0196 24.3391 99.2 1.01879 0.00
    2 3 15 6.0445 15.9966 -35.9 1.01738 0.00
    5 8 7 1.5470 5.0042 7.7 1.01729 0.00
    9 0 3 0.8264 3.2676 90.0 1.01719 0.00
    0 11 3 2.0490 8.2606 90.0 1.01716 0.00
    6 1 12 2.5185 10.1770 -78.7 1.01713 0.00
    9 2 1 0.6332 1.5091 -159.0 1.01688 0.00
    1 10 7 5.7205 13.7153 -56.1 1.01668 0.00
    0 0 16 6.9923 31.0220 -0.0 1.01643 0.00
    3 4 14 3.3825 15.8659 162.3 1.01640 0.00
    2 7 12 3.1670 16.5071 -53.3 1.01632 0.00
    6 8 4 2.6967 14.1204 179.9 1.01631 0.00
    3 10 5 21.5221 35.8470 -52.5 1.01597 0.01
    3 9 8 0.5501 3.6091 -77.1 1.01543 0.00
    4 10 2 0.2508 2.7668 118.0 1.01535 0.00
    5 7 9 0.5477 36.8598 135.8 1.01446 0.00
    5 9 4 0.4023 13.7042 -100.5 1.01402 0.00
    7 2 10 0.1282 6.4875 120.8 1.01377 0.00
    0 4 15 0.1427 6.5584 -180.0 1.01324 0.00
    9 1 3 0.0110 0.4001 -30.6 1.01315 0.00
    3 8 10 1.4175 6.9393 -146.6 1.01277 0.00
    0 1 16 9.8260 16.4377 -90.0 1.01241 0.00
    7 7 3 5.8286 9.4455 141.6 1.01235 0.00
    2 9 9 12.8104 29.5044 172.4 1.01193 0.00
    6 7 7 1.2433 7.2595 -105.6 1.01153 0.00
    7 6 6 0.8237 5.1412 40.2 1.01137 0.00
    1 11 3 7.5780 64.1418 -35.5 1.01116 0.00
    9 2 2 0.7358 13.2210 -88.1 1.01097 0.00
    2 11 0 0.0360 0.8890 -0.0 1.01090 0.00
    8 0 8 0.0472 1.4320 -180.0 1.01080 0.00
    1 0 16 1.9039 20.9637 -180.0 1.01044 0.00
    2 5 14 3.5238 27.3642 -179.4 1.01026 0.00
    2 11 1 0.0618 3.2572 -33.5 1.00895 0.00
    4 8 9 2.5780 18.0011 28.3 1.00826 0.00
    3 2 15 3.7218 21.0835 88.3 1.00750 0.00
    6 5 10 0.9712 5.7205 -159.8 1.00748 0.00
    1 4 15 1.6416 11.8152 58.7 1.00731 0.00
    8 1 8 13.5035 31.1901 42.2 1.00684 0.01
    1 1 16 0.0519 0.7307 -152.2 1.00648 0.00
    4 10 3 0.5907 5.6040 99.4 1.00560 0.00
    6 2 12 2.4531 11.9295 -23.0 1.00518 0.00
    8 5 4 2.6227 5.6954 -65.9 1.00508 0.00
    8 3 7 0.1430 0.6309 -127.9 1.00433 0.00
    9 0 4 3.3576 11.0667 -0.0 1.00354 0.00
    0 11 4 10.2919 33.9757 -90.0 1.00352 0.00
    7 4 9 2.0063 7.0434 64.8 1.00319 0.00
    2 11 2 3.8203 13.0763 -37.2 1.00317 0.00
    4 9 7 21.8942 73.5537 30.8 1.00316 0.01
    4 3 14 9.0225 34.9461 47.9 1.00270 0.00
    6 4 11 1.9849 3.1989 -90.6 1.00239 0.00
    5 3 13 3.7385 7.7437 174.1 1.00193 0.00
    8 4 6 15.3691 33.8654 -3.3 1.00191 0.01
    2 8 11 0.4833 1.4672 29.5 1.00162 0.00
    9 2 3 0.5787 0.7387 -104.5 1.00134 0.00
    6 6 9 4.7646 6.8885 101.7 1.00094 0.00
    7 5 8 1.2146 3.5494 -88.5 1.00063 0.00
    0 2 16 10.1733 29.0589 180.0 1.00062 0.00
    9 1 4 3.9664 7.0168 173.6 0.99967 0.00
    9 3 0 2.6265 5.9681 90.0 0.99909 0.00
    2 10 7 5.1442 19.1325 -176.5 0.99901 0.00
    6 8 5 0.9316 7.0087 63.7 0.99891 0.00
    7 7 4 0.0533 0.4397 -49.5 0.99890 0.00
    0 9 10 0.1372 1.7664 90.0 0.99883 0.00
    1 11 4 3.8836 13.4440 83.3 0.99775 0.00
    9 3 1 16.4197 26.4338 151.7 0.99721 0.01
    4 6 12 2.5276 16.3975 40.0 0.99697 0.00
    5 9 5 0.0289 0.6123 -140.1 0.99673 0.00
    8 2 8 11.6564 16.6341 -130.5 0.99525 0.00
    1 2 16 0.0812 0.7302 -0.7 0.99490 0.00
    3 10 6 2.6294 30.9890 66.4 0.99484 0.00
    7 3 10 1.1625 2.4184 -43.5 0.99428 0.00
    2 11 3 10.2098 13.2553 -105.3 0.99377 0.00
    0 10 8 5.6242 7.1952 -0.0 0.99373 0.00
    1 9 10 2.2843 9.8839 -1.4 0.99314 0.00
    2 0 16 1.0972 6.1634 0.0 0.99308 0.00
    8 6 0 4.3678 42.1993 -0.0 0.99297 0.00
    4 10 4 0.0039 0.1610 -8.3 0.99241 0.00
    4 5 13 0.2223 8.7868 161.1 0.99217 0.00
    0 7 13 0.0683 1.1889 -90.0 0.99179 0.00
    9 3 2 0.3562 7.4682 -161.0 0.99163 0.00
    8 6 1 2.7617 45.2010 164.3 0.99113 0.00
    0 6 14 2.5496 23.1444 -0.0 0.99087 0.00
    4 7 11 10.5608 12.3180 -55.7 0.99048 0.00
    3 6 13 1.2198 1.3643 -65.0 0.99013 0.00
    2 4 15 10.3081 11.4939 63.5 0.99011 0.00
    7 0 11 39.6719 65.1421 -90.0 0.98938 0.01
    2 1 16 13.3209 26.1987 22.6 0.98933 0.01
    5 6 11 3.4120 9.3063 -140.0 0.98882 0.00
    5 8 8 5.7670 12.4255 58.5 0.98869 0.00
    3 3 15 1.9493 3.5897 -125.9 0.98836 0.00
    9 2 4 1.4347 2.5429 -0.8 0.98831 0.00
    8 5 5 8.8951 13.4634 -65.7 0.98823 0.00
    1 10 8 1.5905 1.8121 4.8 0.98813 0.00
    5 5 12 32.0129 33.5786 -5.1 0.98776 0.01
    3 7 12 0.9871 1.4690 -122.2 0.98739 0.00
    7 6 7 29.6119 39.0493 -179.8 0.98687 0.01
    9 0 5 3.9357 5.9222 -90.0 0.98677 0.00
    0 11 5 13.5701 20.8889 -90.0 0.98675 0.00
    1 7 13 8.2083 14.4421 148.7 0.98623 0.00
    6 3 12 22.8603 46.7340 6.9 0.98617 0.01
    5 0 14 0.2672 1.3377 -0.0 0.98587 0.00
    7 1 11 0.3914 3.2674 99.4 0.98567 0.00
    8 6 2 2.0227 17.7369 163.8 0.98565 0.00
    1 6 14 2.2403 10.9132 -143.3 0.98532 0.00
    6 7 8 4.7803 4.7890 108.6 0.98340 0.00
    3 9 9 4.9827 4.6036 -146.0 0.98337 0.00
    9 1 5 11.9957 14.9305 25.0 0.98309 0.00
    4 0 15 5.1122 8.8850 90.0 0.98299 0.00
    9 3 3 0.7292 4.5954 -113.6 0.98254 0.00
    3 11 0 0.0431 0.2744 -90.0 0.98242 0.00
    7 7 5 3.1163 16.8764 109.2 0.98236 0.00
    5 1 14 0.1030 0.3776 -138.9 0.98220 0.00
    0 3 16 0.0122 0.0568 90.0 0.98186 0.00
    3 5 14 0.8339 3.6973 132.8 0.98183 0.00
    0 8 12 10.0986 26.9817 180.0 0.98167 0.00
    1 11 5 8.6838 25.6688 135.1 0.98127 0.00
    6 9 0 0.4890 1.2508 -180.0 0.98121 0.00
    2 11 4 9.4496 18.5199 142.2 0.98103 0.00
    3 11 1 1.0687 9.2009 -41.6 0.98063 0.00
    6 9 1 3.1136 6.4012 85.2 0.97943 0.00
    4 1 15 0.7981 1.8150 -79.5 0.97935 0.00
    8 0 9 13.7350 62.5032 90.0 0.97916 0.00
    0 5 15 0.4793 5.1880 90.0 0.97898 0.00
    5 7 10 0.6515 8.7358 164.9 0.97892 0.00
    6 8 6 0.2288 3.3542 -28.7 0.97881 0.00
    2 2 16 1.1326 5.3978 -122.0 0.97832 0.00
    8 4 7 1.7131 6.7564 16.2 0.97807 0.00
    8 3 8 1.0691 6.0345 149.8 0.97678 0.00
    5 9 6 2.6293 14.4612 -159.3 0.97676 0.00
    8 6 3 1.1636 6.1086 -77.5 0.97672 0.00
    2 9 10 2.4321 11.4103 -1.2 0.97665 0.00
    4 4 14 3.2262 13.2513 -85.6 0.97656 0.00
    1 3 16 1.9788 6.2108 9.1 0.97645 0.00
    1 8 12 3.3530 4.3199 104.2 0.97627 0.00
    4 10 5 2.1622 2.0253 43.7 0.97619 0.00
    5 4 13 24.9126 27.2463 78.2 0.97586 0.01
    4 9 8 13.8953 22.7505 2.6 0.97571 0.00
    8 1 9 0.3114 0.7810 -60.5 0.97556 0.00
    3 11 2 3.6891 10.0088 -60.4 0.97532 0.00
    7 2 11 7.2455 9.0822 50.0 0.97478 0.00
    6 0 13 1.5544 0.6311 -90.0 0.97432 0.00
    6 9 2 4.2576 3.2580 -64.0 0.97414 0.00
    3 8 11 3.0339 9.3360 151.2 0.97389 0.00
    1 5 15 2.0853 11.2430 122.6 0.97363 0.00
    4 8 10 4.4599 19.8517 141.1 0.97335 0.00
    9 4 0 8.0076 39.1480 90.0 0.97323 0.00
    7 8 0 16.9064 41.8826 90.0 0.97252 0.00
    9 2 5 1.9821 4.7664 29.7 0.97229 0.00
    5 10 0 20.8864 26.0403 90.0 0.97199 0.00
    2 10 8 11.8692 19.9903 73.4 0.97188 0.00
    3 10 7 0.2928 1.9601 -135.5 0.97149 0.00
    9 4 1 2.0438 13.5726 83.9 0.97149 0.00
    5 2 14 1.3034 6.8433 -81.0 0.97142 0.00
    7 8 1 26.0873 33.0093 -17.2 0.97079 0.01
    6 1 13 17.7066 23.3883 -166.0 0.97077 0.01
    5 10 1 0.3544 0.8943 -77.3 0.97026 0.00
    9 3 4 0.0247 0.0669 124.1 0.97022 0.00
    2 7 13 2.1320 7.2724 2.3 0.97007 0.00
    7 5 9 5.0670 13.0106 -27.8 0.96991 0.00
    2 6 14 0.0643 0.5051 16.6 0.96920 0.00
    6 5 11 0.8560 6.6806 150.5 0.96919 0.00
    7 4 10 1.7044 6.7286 88.8 0.96878 0.00
    8 5 6 5.9929 24.5475 172.5 0.96875 0.00
    4 2 15 1.7558 8.5208 132.3 0.96867 0.00
    9 0 6 35.3551 14.5499 180.0 0.96738 0.01
    0 11 6 0.5642 0.2350 90.0 0.96736 0.00
    6 6 10 2.9707 6.1746 -55.2 0.96675 0.00
    3 11 3 0.3053 0.8632 -147.5 0.96667 0.00
    9 4 2 9.6481 5.8535 160.1 0.96633 0.00
    3 0 16 1.8717 0.4527 180.0 0.96604 0.00
    7 8 2 18.5399 17.1272 -36.1 0.96564 0.01
    6 9 3 0.8490 0.8159 -150.5 0.96552 0.00
    2 11 5 11.4807 10.6690 -25.2 0.96535 0.00
    5 10 2 31.1279 38.1254 110.6 0.96512 0.01
    8 2 9 6.1460 8.8405 -162.3 0.96500 0.00
    8 6 4 12.7592 30.1623 -9.4 0.96462 0.00
    9 1 6 8.8188 13.2606 173.2 0.96391 0.00
    0 10 9 5.3493 7.4970 -0.0 0.96362 0.00
    3 4 15 4.1472 7.1229 -98.0 0.96330 0.00
    7 7 6 10.3649 17.8777 116.5 0.96322 0.00
    3 1 16 9.3836 18.8470 -178.0 0.96258 0.00
    1 11 6 2.1708 20.0929 -83.3 0.96219 0.00
    0 9 11 0.0090 0.0108 -90.0 0.96147 0.00
    6 4 12 19.7703 22.2243 -144.9 0.96127 0.01
    2 3 16 29.9889 17.7681 140.2 0.96076 0.01
    7 6 8 3.1229 2.2555 -65.3 0.96069 0.00
    2 8 12 9.7603 9.9554 57.7 0.96059 0.00
    6 2 13 7.0928 22.0983 62.0 0.96036 0.00
    5 8 9 8.8783 20.5810 120.8 0.95902 0.00
    1 10 9 0.1251 0.0494 110.4 0.95851 0.00
    2 5 15 15.2878 18.8705 -125.7 0.95807 0.01
    9 4 3 6.1980 5.4128 -150.9 0.95791 0.00
    7 3 11 4.7985 1.2973 135.2 0.95741 0.00
    4 10 6 20.5479 5.7435 -20.8 0.95740 0.01
    0 4 16 34.5089 13.6783 -0.0 0.95728 0.01
    7 8 3 6.8789 3.1908 85.8 0.95724 0.00
    5 10 3 8.6528 8.8523 -137.7 0.95673 0.00
    6 8 7 2.5758 2.2999 150.1 0.95654 0.00
    1 9 11 4.1836 2.4608 -75.1 0.95640 0.00
    9 3 5 14.5220 6.0231 -134.1 0.95505 0.01
    3 11 4 3.8454 2.7288 123.3 0.95493 0.00
    5 9 7 6.5691 4.8752 133.9 0.95463 0.00
    5 3 14 1.9525 1.7477 -78.0 0.95423 0.00
    6 7 9 3.0406 2.7886 -113.0 0.95419 0.00
    6 9 4 8.4301 4.5453 -23.8 0.95382 0.00
    9 2 6 16.6192 9.1878 -71.0 0.95372 0.01
    0 1 17 20.4297 12.5960 -90.0 0.95328 0.00
    4 6 13 9.1009 3.7856 168.5 0.95319 0.00
    8 4 8 1.0765 1.4759 -69.4 0.95257 0.00
    3 2 16 2.0326 2.2791 -163.2 0.95244 0.00
    1 4 16 3.0351 2.1018 25.1 0.95227 0.00
    1 0 17 7.7258 3.7305 -90.0 0.95164 0.00
    4 3 15 4.5631 1.8672 -10.5 0.95161 0.00
    3 9 10 7.3198 3.9511 -2.2 0.95089 0.00
    4 7 12 9.1728 8.6631 -179.7 0.95075 0.00
    7 0 12 1.8041 1.3003 -180.0 0.94978 0.00
    8 6 5 26.5098 20.2087 167.9 0.94970 0.01
    5 6 12 30.2192 15.2821 -128.7 0.94928 0.01
    0 12 0 11.5656 6.1070 180.0 0.94926 0.00
    1 1 17 5.9967 2.0540 141.6 0.94833 0.00
    8 3 9 23.7244 9.2030 79.7 0.94814 0.01
    0 12 1 1.4835 1.3123 180.0 0.94765 0.00
    8 7 0 16.9494 30.1353 -0.0 0.94729 0.00
    2 11 6 6.9295 12.8711 23.1 0.94717 0.00
    4 9 9 2.1149 3.8854 -152.5 0.94716 0.00
    8 5 7 0.7475 1.3693 84.1 0.94716 0.00
    8 0 10 24.6491 39.7980 0.0 0.94709 0.00
    3 10 8 17.5645 9.1178 136.9 0.94649 0.00
    7 1 12 6.4994 3.4016 -97.5 0.94649 0.00
    9 4 4 1.9727 1.0140 -106.7 0.94649 0.00
    4 11 0 0.0382 0.0129 -180.0 0.94631 0.00
    9 0 7 6.0156 6.9724 -90.0 0.94587 0.00
    0 11 7 5.2781 6.2209 -90.0 0.94585 0.00
    7 8 4 0.8768 1.0415 73.7 0.94584 0.00
    4 5 14 5.2623 6.3842 -56.6 0.94578 0.00
    8 7 1 11.1725 14.4857 4.2 0.94568 0.00
    0 7 14 0.6250 0.9713 90.0 0.94546 0.00
    5 10 4 0.3888 0.5816 70.1 0.94535 0.00
    5 5 13 7.6317 11.4615 -12.9 0.94514 0.00
    3 7 13 10.2767 3.1890 -1.2 0.94482 0.00
    4 11 1 4.3094 1.0777 -52.7 0.94471 0.00
    1 12 0 13.1937 2.8170 -90.0 0.94437 0.00
    3 6 14 33.4328 19.2882 -5.6 0.94402 0.01
    8 1 10 4.6001 3.6816 -106.3 0.94383 0.00
    6 3 13 0.3086 0.3229 -41.2 0.94374 0.00
    5 7 11 5.4774 6.7557 -87.1 0.94368 0.00
    2 10 9 9.1266 11.6381 22.6 0.94366 0.00
    0 2 17 0.1494 0.0854 180.0 0.94342 0.00
    0 12 2 0.2905 0.0986 180.0 0.94286 0.00
    1 12 1 3.7280 1.2774 136.7 0.94279 0.00
    9 5 0 1.7606 0.6206 -90.0 0.94275 0.00
    9 1 7 6.0454 2.5917 9.1 0.94262 0.00
    7 7 7 1.8234 2.0528 -136.1 0.94198 0.00
    2 9 11 4.5032 2.6778 97.9 0.94164 0.00
    0 6 15 4.6588 1.4925 -180.0 0.94148 0.00
    9 5 1 33.5282 17.6356 28.8 0.94117 0.01
    1 11 7 0.8030 0.6775 42.2 0.94102 0.00
    8 7 2 10.0572 9.5036 103.4 0.94092 0.00
    1 7 14 5.3251 5.1180 -129.7 0.94063 0.00
    3 11 5 7.5253 7.0691 34.2 0.94045 0.00
    4 11 2 2.6454 0.7835 22.8 0.93996 0.00
    0 8 13 14.5967 2.2104 0.0 0.93980 0.00
    6 9 5 16.1894 2.5232 -63.8 0.93939 0.00
    7 5 10 8.4466 2.7014 -135.7 0.93871 0.00
    4 8 11 1.5174 0.5008 118.5 0.93868 0.00
    1 2 17 6.3596 2.1689 115.3 0.93863 0.00
    1 12 2 2.0227 0.1045 143.2 0.93807 0.00
    2 4 16 37.3595 4.1810 -95.3 0.93770 0.01
    9 3 6 34.4025 14.5182 6.1 0.93743 0.01
    5 0 15 0.7945 0.4700 -90.0 0.93719 0.00
    2 0 17 19.9835 10.3042 90.0 0.93710 0.00
    7 2 12 17.8180 8.9411 -71.3 0.93684 0.01
    1 6 15 40.3513 25.0923 -146.0 0.93672 0.01
    4 10 7 39.6174 25.4075 -67.0 0.93653 0.01
    9 5 2 6.0194 3.4746 -167.2 0.93648 0.00
    3 3 16 0.8528 0.3379 -10.3 0.93621 0.00
    3 8 12 19.3700 10.1993 -39.9 0.93605 0.01
    1 8 13 2.9823 0.4870 -177.2 0.93506 0.00
    0 12 3 54.5701 8.9739 -0.0 0.93503 0.01
    7 4 11 13.2762 2.7262 1.2 0.93458 0.00
    8 2 10 48.3313 12.5284 128.7 0.93426 0.02
    5 1 15 2.6155 0.9327 -148.3 0.93404 0.00
    2 1 17 8.0542 3.4609 130.8 0.93394 0.00
    3 5 15 35.4247 17.0445 21.1 0.93372 0.01
    7 6 9 64.8399 25.2744 -52.8 0.93340 0.02
    8 7 3 28.9158 11.6783 -139.0 0.93315 0.01
    9 2 7 60.1012 24.2369 85.5 0.93309 0.02
    0 10 10 0.0625 0.0248 -0.0 0.93300 0.00
    6 6 11 11.1729 4.7484 92.4 0.93276 0.00
    6 8 8 72.8772 28.7723 -139.9 0.93265 0.02
    9 4 5 14.1911 3.3764 -52.4 0.93238 0.00
    8 6 6 3.2781 0.7716 -121.2 0.93238 0.00
    4 11 3 3.3508 0.7005 153.2 0.93221 0.00
    10 0 0 134.9299 35.0929 -0.0 0.93202 0.01
    6 5 12 40.8412 14.3290 -117.3 0.93187 0.01
    7 8 5 4.7115 1.4613 151.4 0.93176 0.00
    4 0 16 21.6402 4.7957 -180.0 0.93164 0.00
    5 4 14 22.7301 4.7774 161.5 0.93162 0.01
    5 10 5 10.8350 1.7197 82.1 0.93129 0.00
    5 9 8 16.5152 4.9888 -16.4 0.93088 0.00
    10 0 1 0.1302 0.0225 90.0 0.93050 0.00
    1 12 3 42.0535 7.9321 17.4 0.93036 0.01
    6 0 14 1.9728 0.3463 0.0 0.93028 0.00
    2 12 0 0.1205 0.0145 0.0 0.93016 0.00
    4 4 15 33.3127 11.9764 8.1 0.92919 0.01
    10 1 0 37.6591 13.8051 -180.0 0.92892 0.01
    5 8 10 1.4050 0.4565 29.6 0.92883 0.00
    9 5 3 7.8380 2.5159 -136.3 0.92881 0.00
    2 12 1 11.0957 3.6026 -112.3 0.92864 0.00
    4 1 16 3.2053 0.9245 -55.6 0.92854 0.00
    1 10 10 10.4005 1.9798 70.7 0.92836 0.00
    0 5 16 24.0792 3.7710 90.0 0.92823 0.00
    0 3 17 0.7303 0.0932 -90.0 0.92765 0.00
    10 1 1 73.1808 17.1723 -78.1 0.92741 0.02
    6 1 14 35.4972 7.5722 -161.2 0.92719 0.01
    2 11 7 28.8643 4.6517 132.8 0.92695 0.01
    2 7 14 30.6103 4.2453 71.2 0.92658 0.01
    10 0 2 92.4000 9.6642 -0.0 0.92596 0.02
    8 4 9 10.0903 1.0581 104.0 0.92595 0.00
    0 9 12 30.5221 1.0568 -90.0 0.92501 0.00
    5 2 15 46.7640 5.6064 57.7 0.92476 0.02
    2 2 17 7.8687 1.4884 -124.4 0.92466 0.00
    6 7 10 31.5943 6.5392 -25.1 0.92444 0.01
    0 12 4 0.7070 0.1281 -0.0 0.92440 0.00
    2 12 2 3.1347 0.3222 -172.9 0.92413 0.00
    8 5 8 38.2223 5.2150 -1.5 0.92394 0.01
    1 5 16 18.3229 4.0621 -117.3 0.92367 0.01
    3 11 6 52.2024 11.8150 -154.8 0.92362 0.01
    1 3 17 7.7707 0.9576 163.5 0.92309 0.00
    10 1 2 15.4228 2.6017 -31.5 0.92292 0.01
    2 6 15 15.7520 3.0590 44.3 0.92284 0.01
    9 0 8 24.6377 5.5967 180.0 0.92275 0.00
    0 11 8 10.8258 2.5233 -90.0 0.92273 0.00
    6 9 6 4.4783 1.1403 -162.7 0.92261 0.00
    8 7 4 28.3694 7.1278 173.6 0.92258 0.01
    6 4 13 75.2790 16.0926 -26.6 0.92185 0.03
    4 11 4 9.9650 2.5293 -2.0 0.92167 0.00
    7 3 12 28.8564 3.8908 -155.2 0.92139 0.01
    2 8 13 32.7530 2.9206 -114.2 0.92125 0.01
    1 9 12 75.0817 5.3085 100.8 0.92049 0.02
    3 10 9 8.1310 0.6208 -18.0 0.92036 0.00
    1 12 4 123.4281 22.6761 -95.9 0.91988 0.03
    10 2 0 80.0778 15.3390 -180.0 0.91979 0.01
    9 1 8 5.3326 0.9941 69.1 0.91973 0.00
    4 2 16 35.8028 4.8268 46.2 0.91942 0.01
    7 7 8 77.1510 10.6747 174.9 0.91914 0.02
    8 3 10 2.0856 0.2353 -18.4 0.91893 0.00
    6 10 0 19.3415 3.6333 -0.0 0.91859 0.00
    10 0 3 0.4612 0.0904 90.0 0.91854 0.00
    3 9 11 8.2165 1.6702 94.2 0.91849 0.00
    9 5 4 3.2590 0.7061 24.4 0.91839 0.00
    10 2 1 11.7374 2.5830 9.0 0.91832 0.00
    1 11 8 9.1941 1.9775 -101.9 0.91824 0.00
    6 2 14 35.2612 6.7081 -178.5 0.91811 0.01
    4 9 10 66.3081 11.0407 -136.3 0.91804 0.02
    9 3 7 36.5661 4.1713 -154.2 0.91782 0.01
    7 9 0 210.0858 32.2153 -90.0 0.91734 0.03
    6 10 1 24.2356 3.4738 -168.5 0.91713 0.01
    2 12 3 33.1203 1.7074 -178.8 0.91676 0.01
    9 4 6 135.1971 21.2371 112.2 0.91597 0.04
    7 9 1 2.7798 0.5348 -54.0 0.91589 0.00
    10 1 3 1.5273 0.2529 -24.7 0.91557 0.00
    7 8 6 41.3375 6.3083 19.0 0.91538 0.01
    8 0 11 61.0043 7.9753 -90.0 0.91506 0.01
    5 10 6 44.9172 5.5065 58.7 0.91494 0.01
    2 10 10 52.2085 5.6041 27.1 0.91485 0.01
    3 4 16 11.7325 1.2265 58.3 0.91484 0.00
    3 0 17 65.2358 5.4752 -90.0 0.91427 0.01
    4 10 8 33.3176 4.6977 -143.4 0.91407 0.01
    10 2 2 119.3136 14.6373 -154.4 0.91396 0.04
    8 6 7 95.0295 6.2334 18.9 0.91307 0.03
    6 10 2 9.9992 0.5625 147.6 0.91279 0.00
    4 7 13 25.8343 1.2202 -102.4 0.91256 0.01
    8 1 11 121.2978 12.1505 -90.4 0.91212 0.04
    4 6 14 27.1150 2.0236 -135.1 0.91184 0.01
    7 0 13 2.6268 0.1896 90.0 0.91170 0.00
    7 9 2 22.5370 2.0198 -87.8 0.91156 0.01
    3 1 17 41.5994 7.1628 -33.8 0.91134 0.02
    5 6 13 24.7619 4.7647 -171.5 0.91127 0.01
    0 12 5 254.4478 48.5539 180.0 0.91124 0.03
    9 2 8 43.1346 2.4310 -80.3 0.91087 0.01
    2 5 16 90.5307 4.3510 -4.6 0.91035 0.03
    5 3 15 35.4137 2.3682 -6.7 0.90989 0.01
    2 3 17 19.9389 1.4796 -41.5 0.90980 0.01
    8 7 5 43.0539 4.0346 -46.9 0.90950 0.01
    5 7 12 111.3161 20.9861 124.2 0.90913 0.03
    9 6 0 214.3492 40.4031 -90.0 0.90913 0.03
    7 1 13 87.2026 9.5360 47.0 0.90880 0.03
    4 11 5 37.2331 2.6352 154.2 0.90863 0.01
    10 0 4 5.6904 0.1870 -0.0 0.90846 0.00
    3 12 0 157.8593 4.6097 -90.0 0.90783 0.02
    9 6 1 30.6024 0.9859 95.7 0.90771 0.01
    6 8 9 18.4572 0.6132 -37.5 0.90762 0.01
    7 5 11 21.0949 0.6843 89.7 0.90750 0.01
    2 9 12 89.1265 3.1338 144.3 0.90731 0.02
    1 12 5 107.2762 8.2222 -136.0 0.90692 0.02
    0 4 17 8.3660 0.6581 -0.0 0.90684 0.00
    10 2 3 8.6772 0.6826 -57.6 0.90683 0.00
    2 12 4 42.1145 3.2728 -68.3 0.90673 0.01
    3 12 1 118.9259 9.9330 -154.5 0.90642 0.02
    5 9 9 126.0881 9.2396 -56.0 0.90599 0.03
    6 10 3 111.2681 7.9662 -62.5 0.90568 0.03
    10 1 4 19.2397 1.2782 97.9 0.90558 0.01
_pd_meas_2theta_range_min     0.51000
_pd_meas_2theta_range_max     49.99500
_pd_meas_2theta_range_inc     0.00100
_pd_meas_number_of_points     49486
_pd_meas_scan_method     step
_reflns_number_total     1416
_refine_ls_matrix_type     full
_refine_ls_wR_factor_obs     0.13518
_refine_ls_goodness_of_fit_all     3.590
_refine_ls_number_parameters     83
_refine_ls_number_restraints     53
_refine_ls_number_constraints     16
_refine_ls_weighting_scheme     sigma
_refine_ls_shift/su_max     1.7117
_refine_ls_shift/su_mean     0.2553
_refine_diff_density_max     1.075
_refine_diff_density_min     -0.673
loop_
    _atom_type_symbol
    _atom_type_number_in_cell
    _atom_type_scat_Cromer_Mann_a1
    _atom_type_scat_Cromer_Mann_a2
    _atom_type_scat_Cromer_Mann_a3
    _atom_type_scat_Cromer_Mann_a4
    _atom_type_scat_Cromer_Mann_b1
    _atom_type_scat_Cromer_Mann_b2
    _atom_type_scat_Cromer_Mann_b3
    _atom_type_scat_Cromer_Mann_b4
    _atom_type_scat_Cromer_Mann_c
    _atom_type_scat_dispersion_source
    _atom_type_scat_length_neutron
    _atom_type_scat_dispersion_real
    _atom_type_scat_dispersion_imag
    _atom_type_scat_source
    C 72 2.31 1.02 1.5886 0.865 20.8439 10.2075 0.5687 51.6512 0.2156
https://raw.githubusercontent.com/AdvancedPhotonSource/GSAS-II/refs/heads/main/GSASII/atmdata.py
       0.6648 0.000 0.000
https://raw.githubusercontent.com/AdvancedPhotonSource/GSAS-II/refs/heads/main/GSASII/atmdata.py
    H 108 0.493 0.3229 0.1402 0.0408 10.5109 26.1257 3.1424 57.7997 0.003
https://raw.githubusercontent.com/AdvancedPhotonSource/GSAS-II/refs/heads/main/GSASII/atmdata.py
           -0.374 0.000 0.000
https://raw.githubusercontent.com/AdvancedPhotonSource/GSAS-II/refs/heads/main/GSASII/atmdata.py
    N 4 12.2126 3.1322 2.0125 1.1663 0.0057 9.8933 28.9975 0.5826 -11.529
https://raw.githubusercontent.com/AdvancedPhotonSource/GSAS-II/refs/heads/main/GSASII/atmdata.py
           0.936 0.000 0.001
https://raw.githubusercontent.com/AdvancedPhotonSource/GSAS-II/refs/heads/main/GSASII/atmdata.py
    O 8 3.0485 2.2868 1.5463 0.867 13.2771 5.7011 0.3239 32.9089 0.2508
https://raw.githubusercontent.com/AdvancedPhotonSource/GSAS-II/refs/heads/main/GSASII/atmdata.py
         0.5804 0.002 0.002
https://raw.githubusercontent.com/AdvancedPhotonSource/GSAS-II/refs/heads/main/GSASII/atmdata.py
_computing_structure_refinement
;
<i>GSAS-II</i> (Toby & Von Dreele, 2013)
;
_computing_molecular_graphics
;
DIAMOND (Brandenburg & Putz, 2025)
;
_pd_phase_name     acoltremon
loop_
    _pd_meas_intensity_total
    _pd_proc_ls_weight
    _pd_proc_intensity_bkg_calc
    _pd_calc_intensity_total
    72.69 ? 0 0
    72.879 ? 0 0
    74.55 ? 0 0
    79.666 ? 0 0
    86.555 ? 0 0
    88.577 ? 0 0
    83.715 ? 0 0
    76.054 ? 0 0
    79.135 ? 0 0
    74.455 ? 0 0
    81.317 ? 0 0
    83.241 ? 0 0
    78.551 ? 0 0
    82.103 ? 0 0
    83.044 ? 0 0
    90.716 ? 0 0
    87.429 ? 0 0
    89.678 ? 0 0
    89.338 ? 0 0
    83.472 ? 0 0
    84.683 ? 0 0
    79.207 ? 0 0
    82.919 ? 0 0
    83.74 ? 0 0
    89.018 ? 0 0
    82.391 ? 0 0
    88.199 ? 0 0
    93.87 ? 0 0
    87.61 ? 0 0
    97.148 ? 0 0
    94.118 ? 0 0
    94.925 ? 0 0
    97.336 ? 0 0
    92.781 ? 0 0
    93.812 ? 0 0
    101.231 ? 0 0
    103.559 ? 0 0
    93.499 ? 0 0
    103.797 ? 0 0
    98.491 ? 0 0
    92.867 ? 0 0
    99.118 ? 0 0
    99.166 ? 0 0
    97.079 ? 0 0
    92.983 ? 0 0
    95.725 ? 0 0
    94.181 ? 0 0
    84.856 ? 0 0
    82.052 ? 0 0
    81.108 ? 0 0
    85.718 ? 0 0
    88.298 ? 0 0
    85.32 ? 0 0
    90.859 ? 0 0
    85.826 ? 0 0
    90.187 ? 0 0
    87.183 ? 0 0
    95.362 ? 0 0
    92.618 ? 0 0
    84.609 ? 0 0
    85.626 ? 0 0
    94.562 ? 0 0
    104.505 ? 0 0
    100.059 ? 0 0
    87.694 ? 0 0
    85.955 ? 0 0
    89.164 ? 0 0
    88.649 ? 0 0
    87.315 ? 0 0
    89.774 ? 0 0
    93.362 ? 0 0
    98.51 ? 0 0
    105.303 ? 0 0
    99.621 ? 0 0
    98.122 ? 0 0
    103.506 ? 0 0
    96.166 ? 0 0
    91.088 ? 0 0
    102.253 ? 0 0
    93.872 ? 0 0
    95.469 ? 0 0
    96.892 ? 0 0
    103.486 ? 0 0
    112.632 ? 0 0
    110.785 ? 0 0
    101.616 ? 0 0
    100.411 ? 0 0
    102.1 ? 0 0
    103.635 ? 0 0
    95.043 ? 0 0
    102.868 ? 0 0
    104.451 ? 0 0
    91.814 ? 0 0
    94.017 ? 0 0
    101.014 ? 0 0
    100.681 ? 0 0
    103.679 ? 0 0
    98.44 ? 0 0
    100.146 ? 0 0
    101.383 ? 0 0
    102.801 ? 0 0
    100.377 ? 0 0
    106.323 ? 0 0
    106.368 ? 0 0
    101.088 ? 0 0
    101.817 ? 0 0
    103.043 ? 0 0
    106.388 ? 0 0
    100.293 ? 0 0
    93.446 ? 0 0
    92.319 ? 0 0
    99.613 ? 0 0
    96.906 ? 0 0
    95.12 ? 0 0
    107.305 ? 0 0
    100.423 ? 0 0
    103.563 ? 0 0
    100.666 ? 0 0
    98.856 ? 0 0
    114.208 ? 0 0
    108.22 ? 0 0
    110.106 ? 0 0
    109.407 ? 0 0
    103.846 ? 0 0
    98.983 ? 0 0
    108.189 ? 0 0
    111.612 ? 0 0
    109.213 ? 0 0
    108.427 ? 0 0
    113.883 ? 0 0
    103.66 ? 0 0
    99.948 ? 0 0
    100.225 ? 0 0
    100.862 ? 0 0
    104.303 ? 0 0
    113.569 ? 0 0
    113.369 ? 0 0
    103.582 ? 0 0
    100.553 ? 0 0
    106.465 ? 0 0
    103.161 ? 0 0
    104.665 ? 0 0
    108.774 ? 0 0
    107.196 ? 0 0
    112.33 ? 0 0
    109.197 ? 0 0
    101.071 ? 0 0
    100.164 ? 0 0
    105.633 ? 0 0
    110.214 ? 0 0
    112.012 ? 0 0
    96.854 ? 0 0
    100.68 ? 0 0
    107.71 ? 0 0
    104.788 ? 0 0
    104.575 ? 0 0
    103.539 ? 0 0
    104.463 ? 0 0
    104.273 ? 0 0
    101.125 ? 0 0
    101.589 ? 0 0
    100.995 ? 0 0
    98.03 ? 0 0
    100.664 ? 0 0
    103.668 ? 0 0
    106.165 ? 0 0
    104.511 ? 0 0
    100.348 ? 0 0
    96.553 ? 0 0
    103.013 ? 0 0
    109.755 ? 0 0
    103.323 ? 0 0
    104.728 ? 0 0
    104.345 ? 0 0
    109.054 ? 0 0
    107.013 ? 0 0
    100.346 ? 0 0
    100.621 ? 0 0
    113.041 ? 0 0
    108.677 ? 0 0
    115.941 ? 0 0
    117.308 ? 0 0
    115.15 ? 0 0
    105.139 ? 0 0
    106.269 ? 0 0
    109.99 ? 0 0
    105.413 ? 0 0
    102.592 ? 0 0
    103.35 ? 0 0
    106.504 ? 0 0
    106.843 ? 0 0
    103.384 ? 0 0
    107.72 ? 0 0
    106.588 ? 0 0
    99.824 ? 0 0
    99.547 ? 0 0
    91.697 ? 0 0
    98.901 ? 0 0
    102.175 ? 0 0
    90.636 ? 0 0
    91.331 ? 0 0
    102.383 ? 0 0
    102.019 ? 0 0
    97.909 ? 0 0
    98.357 ? 0 0
    98.052 ? 0 0
    96.514 ? 0 0
    102.335 ? 0 0
    105.837 ? 0 0
    102.349 ? 0 0
    98.012 ? 0 0
    98.58 ? 0 0
    100.847 ? 0 0
    99.721 ? 0 0
    96.024 ? 0 0
    93.27 ? 0 0
    100.137 ? 0 0
    108.105 ? 0 0
    114.999 ? 0 0
    112.202 ? 0 0
    104.197 ? 0 0
    98.836 ? 0 0
    102.725 ? 0 0
    108.063 ? 0 0
    103.01 ? 0 0
    102.865 ? 0 0
    104.232 ? 0 0
    100.974 ? 0 0
    101.955 ? 0 0
    111.647 ? 0 0
    117.258 ? 0 0
    116.188 ? 0 0
    113.938 ? 0 0
    107.719 ? 0 0
    99.323 ? 0 0
    92.435 ? 0 0
    98.135 ? 0 0
    108.693 ? 0 0
    103.648 ? 0 0
    90.928 ? 0 0
    94.91 ? 0 0
    104.719 ? 0 0
    104.501 ? 0 0
    107.146 ? 0 0
    104.749 ? 0 0
    104.18 ? 0 0
    102.098 ? 0 0
    97.137 ? 0 0
    96.247 ? 0 0
    101.488 ? 0 0
    99.941 ? 0 0
    97.39 ? 0 0
    103.04 ? 0 0
    104.321 ? 0 0
    102.119 ? 0 0
    109.7 ? 0 0
    102.018 ? 0 0
    97.311 ? 0 0
    101.357 ? 0 0
    98.292 ? 0 0
    92.572 ? 0 0
    90.374 ? 0 0
    95.236 ? 0 0
    100.339 ? 0 0
    94.336 ? 0 0
    87.963 ? 0 0
    90.583 ? 0 0
    99.562 ? 0 0
    108.274 ? 0 0
    103.807 ? 0 0
    97.548 ? 0 0
    96.489 ? 0 0
    94.394 ? 0 0
    96.814 ? 0 0
    97.785 ? 0 0
    96.135 ? 0 0
    101.419 ? 0 0
    104.851 ? 0 0
    101.129 ? 0 0
    101.122 ? 0 0
    102.838 ? 0 0
    104.656 ? 0 0
    99.579 ? 0 0
    103.673 ? 0 0
    96.626 ? 0 0
    102.753 ? 0 0
    115.911 ? 0 0
    110.338 ? 0 0
    101.487 ? 0 0
    102.563 ? 0 0
    106.282 ? 0 0
    107.169 ? 0 0
    101.572 ? 0 0
    98.284 ? 0 0
    103.31 ? 0 0
    99.711 ? 0 0
    94.957 ? 0 0
    93.776 ? 0 0
    96.833 ? 0 0
    98.645 ? 0 0
    96.496 ? 0 0
    104.964 ? 0 0
    116.04 ? 0 0
    104.125 ? 0 0
    99.673 ? 0 0
    102.359 ? 0 0
    92.024 ? 0 0
    94.093 ? 0 0
    96.811 ? 0 0
    98.152 ? 0 0
    99.797 ? 0 0
    103.531 ? 0 0
    98.076 ? 0 0
    95.771 ? 0 0
    99.119 ? 0 0
    100.528 ? 0 0
    96.722 ? 0 0
    98.571 ? 0 0
    99.835 ? 0 0
    96.041 ? 0 0
    105.115 ? 0 0
    103.662 ? 0 0
    101.287 ? 0 0
    103.385 ? 0 0
    103.482 ? 0 0
    106.378 ? 0 0
    108.414 ? 0 0
    107.353 ? 0 0
    104.635 ? 0 0
    99.355 ? 0 0
    91.055 ? 0 0
    92.678 ? 0 0
    103.135 ? 0 0
    100.797 ? 0 0
    98.314 ? 0 0
    98.143 ? 0 0
    103.225 ? 0 0
    109.789 ? 0 0
    103.224 ? 0 0
    96.945 ? 0 0
    100.699 ? 0 0
    101.214 ? 0 0
    104.496 ? 0 0
    104.553 ? 0 0
    103.906 ? 0 0
    103.224 ? 0 0
    102.354 ? 0 0
    94.233 ? 0 0
    93.891 ? 0 0
    95.856 ? 0 0
    92.469 ? 0 0
    97.986 ? 0 0
    90.963 ? 0 0
    90.21 ? 0 0
    90.274 ? 0 0
    101.789 ? 0 0
    102.459 ? 0 0
    93.845 ? 0 0
    94.628 ? 0 0
    96.236 ? 0 0
    99.713 ? 0 0
    94.773 ? 0 0
    96.187 ? 0 0
    93.316 ? 0 0
    88.758 ? 0 0
    85.856 ? 0 0
    77.739 ? 0 0
    88.099 ? 0 0
    96.12 ? 0 0
    91.829 ? 0 0
    96.936 ? 0 0
    109.013 ? 0 0
    105.072 ? 0 0
    100.148 ? 0 0
    104.605 ? 0 0
    98.246 ? 0 0
    96.355 ? 0 0
    103.761 ? 0 0
    101.886 ? 0 0
    104.474 ? 0 0
    107.093 ? 0 0
    101.352 ? 0 0
    94.267 ? 0 0
    98.827 ? 0 0
    100.087 ? 0 0
    94.286 ? 0 0
    98.036 ? 0 0
    102.456 ? 0 0
    103.648 ? 0 0
    100.017 ? 0 0
    105.428 ? 0 0
    111.134 ? 0 0
    111.323 ? 0 0
    104.832 ? 0 0
    102.437 ? 0 0
    105.89 ? 0 0
    97.241 ? 0 0
    94.98 ? 0 0
    102.013 ? 0 0
    105.062 ? 0 0
    103.357 ? 0 0
    98.257 ? 0 0
    95.737 ? 0 0
    101.356 ? 0 0
    99.529 ? 0 0
    95.946 ? 0 0
    102.285 ? 0 0
    93.408 ? 0 0
    98.638 ? 0 0
    102.604 ? 0 0
    103.597 ? 0 0
    94.984 ? 0 0
    99.527 ? 0 0
    98.183 ? 0 0
    99.857 ? 0 0
    100.704 ? 0 0
    95.754 ? 0 0
    97.258 ? 0 0
    92.547 ? 0 0
    89.943 ? 0 0
    94.536 ? 0 0
    89.098 ? 0 0
    88.533 ? 0 0
    97.722 ? 0 0
    91.041 ? 0 0
    96.605 ? 0 0
    102.09 ? 0 0
    97.035 ? 0 0
    98.607 ? 0 0
    96.259 ? 0 0
    93.779 ? 0 0
    90.12 ? 0 0
    89.585 ? 0 0
    91.403 ? 0 0
    95.733 ? 0 0
    91.046 ? 0 0
    89.881 ? 0 0
    91.792 ? 0 0
    88.892 ? 0 0
    95.24 ? 0 0
    91.511 ? 0 0
    87.383 ? 0 0
    85.129 ? 0 0
    84.476 ? 0 0
    82.924 ? 0 0
    83.101 ? 0 0
    88.101 ? 0 0
    85.524 ? 0 0
    84.066 ? 0 0
    87.417 ? 0 0
    78.757 ? 0 0
    78.138 ? 0 0
    75.687 ? 0 0
    78.229 ? 0 0
    82.066 ? 0 0
    85.157 ? 0 0
    93.793 ? 0 0
    89.878 ? 0 0
    81.761 ? 0 0
    77.807 ? 0 0
    82.074 ? 0 0
    85.889 ? 0 0
    82.776 ? 0 0
    87.242 ? 0 0
    90.82 ? 0 0
    87.387 ? 0 0
    85.06 ? 0 0
    85.135 ? 0 0
    83.919 ? 0 0
    90.305 ? 0 0
    90.501 ? 0 0
    85.742 ? 0 0
    83.63 ? 0 0
    95.419 ? 0 0
    90.116 ? 0 0
    84.674 ? 0 0
    84.61 ? 0 0
    90.524 ? 0 0
    85.101 ? 0 0
    85.233 ? 0 0
    83.827 ? 0 0
    80.218 ? 0 0
    76.119 ? 0 0
    85.848 ? 0 0
    86.425 ? 0 0
    82.435 ? 0 0
    89.377 ? 0 0
    88.565 ? 0 0
    91.912 ? 0 0
    82.677 ? 0 0
    80.971 ? 0 0
    85.252 ? 0 0
    84.602 ? 0 0
    78.149 ? 0 0
    85.822 ? 0 0
    87.287 ? 0 0
    77.989 ? 0 0
    70.989 ? 0 0
    80.287 ? 0 0
    85.625 ? 0 0
    87.781 ? 0 0
    79.007 ? 0 0
    74.762 ? 0 0
    74.807 ? 0 0
    73.973 ? 0 0
    81.722 ? 0 0
    85.303 ? 0 0
    80.641 ? 0 0
    85.121 ? 0 0
    82.263 ? 0 0
    87.805 ? 0 0
    88.86 ? 0 0
    85.125 ? 0 0
    79.311 ? 0 0
    80.475 ? 0 0
    86.98 ? 0 0
    80.611 ? 0 0
    72.581 ? 0 0
    71.873 ? 0 0
    83.408 ? 0 0
    73.024 ? 0 0
    69.174 ? 0 0
    85.911 ? 0 0
    84.225 ? 0 0
    82.411 ? 0 0
    86.733 ? 0 0
    78.668 ? 0 0
    77.453 ? 0 0
    85.518 ? 0 0
    82.374 ? 0 0
    83.899 ? 0 0
    81.168 ? 0 0
    82.626 ? 0 0
    86.202 ? 0 0
    87.084 ? 0 0
    80.938 ? 0 0
    71.746 ? 0 0
    72.595 ? 0 0
    75.107 ? 0 0
    75.201 ? 0 0
    75.156 ? 0 0
    79.117 ? 0 0
    81.988 ? 0 0
    71.286 ? 0 0
    69.398 ? 0 0
    74.01 ? 0 0
    88.275 ? 0 0
    83.667 ? 0 0
    81.674 ? 0 0
    77.401 ? 0 0
    77.366 ? 0 0
    73.729 ? 0 0
    80.593 ? 0 0
    81.999 ? 0 0
    88.451 ? 0 0
    80.582 ? 0 0
    74.452 ? 0 0
    79.092 ? 0 0
    79.219 ? 0 0
    78.089 ? 0 0
    81.604 ? 0 0
    83.571 ? 0 0
    82.284 ? 0 0
    71.883 ? 0 0
    76.123 ? 0 0
    73.359 ? 0 0
    69.876 ? 0 0
    81.628 ? 0 0
    79.24 ? 0 0
    75.216 ? 0 0
    70.179 ? 0 0
    77.887 ? 0 0
    77.969 ? 0 0
    82.386 ? 0 0
    80.335 ? 0 0
    70.021 ? 0 0
    72.197 ? 0 0
    78.11 ? 0 0
    70.487 ? 0 0
    67.737 ? 0 0
    67.591 ? 0 0
    73.48 ? 0 0
    73.933 ? 0 0
    74.908 ? 0 0
    74.508 ? 0 0
    64.701 ? 0 0
    73.984 ? 0 0
    85.128 ? 0 0
    82.855 ? 0 0
    69.466 ? 0 0
    75.418 ? 0 0
    76.243 ? 0 0
    72.086 ? 0 0
    71.668 ? 0 0
    73.493 ? 0 0
    71.027 ? 0 0
    71.052 ? 0 0
    76.542 ? 0 0
    74.991 ? 0 0
    73.492 ? 0 0
    62.024 ? 0 0
    70.147 ? 0 0
    77.044 ? 0 0
    73.584 ? 0 0
    76.745 ? 0 0
    72.988 ? 0 0
    63.385 ? 0 0
    72.392 ? 0 0
    72.293 ? 0 0
    63.432 ? 0 0
    75.59 ? 0 0
    73.531 ? 0 0
    63.326 ? 0 0
    68.805 ? 0 0
    78.599 ? 0 0
    79.449 ? 0 0
    75.493 ? 0 0
    74.76 ? 0 0
    72.087 ? 0 0
    74.825 ? 0 0
    74.444 ? 0 0
    72.408 ? 0 0
    71.952 ? 0 0
    77.847 ? 0 0
    76.159 ? 0 0
    68.291 ? 0 0
    80.891 ? 0 0
    84.181 ? 0 0
    77.854 ? 0 0
    74.603 ? 0 0
    81.764 ? 0 0
    78.127 ? 0 0
    70.504 ? 0 0
    77.22 ? 0 0
    75.375 ? 0 0
    67.735 ? 0 0
    65.858 ? 0 0
    71.283 ? 0 0
    79.202 ? 0 0
    74.006 ? 0 0
    71.596 ? 0 0
    88.816 ? 0 0
    82.145 ? 0 0
    71.15 ? 0 0
    68.494 ? 0 0
    74.501 ? 0 0
    70.351 ? 0 0
    74.546 ? 0 0
    76.201 ? 0 0
    65.502 ? 0 0
    64.773 ? 0 0
    71.985 ? 0 0
    72.399 ? 0 0
    71.68 ? 0 0
    68.383 ? 0 0
    65.438 ? 0 0
    63.813 ? 0 0
    69.441 ? 0 0
    69.767 ? 0 0
    63.595 ? 0 0
    68.058 ? 0 0
    73.373 ? 0 0
    67.429 ? 0 0
    79.213 ? 0 0
    80.624 ? 0 0
    75.388 ? 0 0
    76.53 ? 0 0
    83.113 ? 0 0
    78.938 ? 0 0
    77.842 ? 0 0
    67.663 ? 0 0
    63.407 ? 0 0
    73.999 ? 0 0
    77.493 ? 0 0
    70.357 ? 0 0
    70.767 ? 0 0
    73.373 ? 0 0
    71.568 ? 0 0
    77.531 ? 0 0
    71.527 ? 0 0
    64.391 ? 0 0
    71.223 ? 0 0
    72.625 ? 0 0
    73.293 ? 0 0
    77.066 ? 0 0
    75.046 ? 0 0
    74.031 ? 0 0
    75.976 ? 0 0
    69.391 ? 0 0
    65.361 ? 0 0
    71.349 ? 0 0
    69.601 ? 0 0
    68.215 ? 0 0
    73.787 ? 0 0
    69.751 ? 0 0
    70.63 ? 0 0
    70.731 ? 0 0
    63.316 ? 0 0
    64.431 ? 0 0
    70.401 ? 0 0
    67.872 ? 0 0
    72.226 ? 0 0
    72.971 ? 0 0
    69.123 ? 0 0
    67.932 ? 0 0
    64.127 ? 0 0
    61.723 ? 0 0
    72.986 ? 0 0
    73.012 ? 0 0
    72.406 ? 0 0
    74.531 ? 0 0
    66.748 ? 0 0
    69.55 ? 0 0
    63.939 ? 0 0
    60.878 ? 0 0
    68.756 ? 0 0
    80.548 ? 0 0
    77.757 ? 0 0
    66.496 ? 0 0
    74.048 ? 0 0
    74.318 ? 0 0
    65.782 ? 0 0
    70.028 ? 0 0
    69.426 ? 0 0
    76.833 ? 0 0
    72.603 ? 0 0
    65.457 ? 0 0
    72.923 ? 0 0
    66.262 ? 0 0
    63.09 ? 0 0
    67.429 ? 0 0
    68.219 ? 0 0
    67.698 ? 0 0
    74.777 ? 0 0
    74.616 ? 0 0
    71.981 ? 0 0
    63.968 ? 0 0
    57.358 ? 0 0
    62.778 ? 0 0
    65.427 ? 0 0
    65.353 ? 0 0
    63.137 ? 0 0
    55.449 ? 0 0
    64.702 ? 0 0
    71.417 ? 0 0
    66.016 ? 0 0
    62.558 ? 0 0
    70.127 ? 0 0
    72.629 ? 0 0
    66.921 ? 0 0
    65.584 ? 0 0
    63.755 ? 0 0
    65.847 ? 0 0
    64.301 ? 0 0
    62.187 ? 0 0
    70.919 ? 0 0
    61.707 ? 0 0
    62.288 ? 0 0
    69.369 ? 0 0
    66.494 ? 0 0
    62.965 ? 0 0
    67.77 ? 0 0
    67.188 ? 0 0
    67.43 ? 0 0
    59.137 ? 0 0
    60.568 ? 0 0
    58.401 ? 0 0
    67.479 ? 0 0
    72.981 ? 0 0
    79.632 ? 0 0
    68.34 ? 0 0
    62.702 ? 0 0
    73.109 ? 0 0
    72.242 ? 0 0
    72.528 ? 0 0
    72.524 ? 0 0
    75.148 ? 0 0
    71.82 ? 0 0
    68.669 ? 0 0
    69.476 ? 0 0
    68.135 ? 0 0
    69.297 ? 0 0
    65.251 ? 0 0
    60.518 ? 0 0
    72.698 ? 0 0
    73.553 ? 0 0
    70.74 ? 0 0
    74.624 ? 0 0
    71.842 ? 0 0
    63.644 ? 0 0
    67.862 ? 0 0
    69.461 ? 0 0
    65.483 ? 0 0
    74.044 ? 0 0
    74.132 ? 0 0
    67.741 ? 0 0
    70.948 ? 0 0
    61.606 ? 0 0
    60.725 ? 0 0
    61.492 ? 0 0
    61.862 ? 0 0
    60.836 ? 0 0
    58.813 ? 0 0
    60.895 ? 0 0
    68.243 ? 0 0
    68.226 ? 0 0
    62.46 ? 0 0
    67.927 ? 0 0
    69.289 ? 0 0
    67.595 ? 0 0
    61.613 ? 0 0
    71.794 ? 0 0
    71.775 ? 0 0
    57.908 ? 0 0
    58.775 ? 0 0
    66.251 ? 0 0
    72.149 ? 0 0
    71.425 ? 0 0
    65.868 ? 0 0
    67.284 ? 0 0
    66.611 ? 0 0
    60.504 ? 0 0
    63.95 ? 0 0
    65.867 ? 0 0
    64.369 ? 0 0
    57.532 ? 0 0
    62.573 ? 0 0
    65.631 ? 0 0
    58.181 ? 0 0
    57.819 ? 0 0
    64.151 ? 0 0
    64.565 ? 0 0
    64.176 ? 0 0
    63.637 ? 0 0
    68.785 ? 0 0
    73.016 ? 0 0
    68.918 ? 0 0
    69.205 ? 0 0
    71.878 ? 0 0
    66.106 ? 0 0
    67.058 ? 0 0
    61.134 ? 0 0
    59.805 ? 0 0
    59.57 ? 0 0
    59.38 ? 0 0
    64.994 ? 0 0
    71.761 ? 0 0
    70.041 ? 0 0
    66.733 ? 0 0
    71.569 ? 0 0
    67.664 ? 0 0
    62.465 ? 0 0
    60.992 ? 0 0
    68.06 ? 0 0
    68.734 ? 0 0
    67.541 ? 0 0
    66.724 ? 0 0
    66.198 ? 0 0
    61.098 ? 0 0
    62.318 ? 0 0
    65.262 ? 0 0
    64.343 ? 0 0
    67.065 ? 0 0
    68.663 ? 0 0
    68.89 ? 0 0
    62.33 ? 0 0
    61.834 ? 0 0
    63.226 ? 0 0
    63.976 ? 0 0
    68.288 ? 0 0
    71.904 ? 0 0
    62.314 ? 0 0
    60.478 ? 0 0
    61.817 ? 0 0
    63.782 ? 0 0
    65.618 ? 0 0
    63.934 ? 0 0
    59.527 ? 0 0
    57.463 ? 0 0
    62.078 ? 0 0
    65.044 ? 0 0
    70.245 ? 0 0
    67.605 ? 0 0
    64.174 ? 0 0
    55.998 ? 0 0
    61.61 ? 0 0
    59.977 ? 0 0
    62.079 ? 0 0
    66.81 ? 0 0
    64.583 ? 0 0
    64.285 ? 0 0
    68.238 ? 0 0
    68.273 ? 0 0
    64.279 ? 0 0
    62.161 ? 0 0
    62.254 ? 0 0
    62.775 ? 0 0
    62.35 ? 0 0
    63.531 ? 0 0
    64.003 ? 0 0
    62.026 ? 0 0
    59.241 ? 0 0
    57.935 ? 0 0
    61.031 ? 0 0
    61.878 ? 0 0
    61.37 ? 0 0
    57.418 ? 0 0
    59.491 ? 0 0
    58.608 ? 0 0
    63.096 ? 0 0
    63.922 ? 0 0
    62.236 ? 0 0
    64.216 ? 0 0
    61.27 ? 0 0
    62.183 ? 0 0
    65.769 ? 0 0
    70.487 ? 0 0
    70.676 ? 0 0
    67.725 ? 0 0
    60.713 ? 0 0
    59.647 ? 0 0
    59.527 ? 0 0
    61.38 ? 0 0
    64.094 ? 0 0
    64.28 ? 0 0
    59.724 ? 0 0
    59.378 ? 0 0
    56.591 ? 0 0
    54.45 ? 0 0
    54.699 ? 0 0
    55.542 ? 0 0
    56.983 ? 0 0
    58.628 ? 0 0
    62.02 ? 0 0
    67.853 ? 0 0
    65.343 ? 0 0
    61.655 ? 0 0
    67.578 ? 0 0
    69.295 ? 0 0
    62.843 ? 0 0
    64.191 ? 0 0
    71.427 ? 0 0
    72.043 ? 0 0
    68.048 ? 0 0
    63.894 ? 0 0
    57.677 ? 0 0
    62.44 ? 0 0
    66.986 ? 0 0
    62.899 ? 0 0
    67.156 ? 0 0
    71.619 ? 0 0
    67.648 ? 0 0
    69.641 ? 0 0
    64.087 ? 0 0
    62.319 ? 0 0
    64.003 ? 0 0
    61.935 ? 0 0
    69.94 ? 0 0
    67.066 ? 0 0
    62.375 ? 0 0
    62.332 ? 0 0
    56.273 ? 0 0
    53.93 ? 0 0
    55.042 ? 0 0
    59.621 ? 0 0
    64.111 ? 0 0
    65.03 ? 0 0
    65.279 ? 0 0
    66.352 ? 0 0
    66.145 ? 0 0
    62.347 ? 0 0
    63.231 ? 0 0
    66.453 ? 0 0
    64.357 ? 0 0
    63.76 ? 0 0
    62.16 ? 0 0
    61.306 ? 0 0
    66.154 ? 0 0
    68.761 ? 0 0
    68.768 ? 0 0
    74.076 ? 0 0
    64.277 ? 0 0
    58.209 ? 0 0
    65.071 ? 0 0
    67.389 ? 0 0
    68.507 ? 0 0
    62.292 ? 0 0
    65.632 ? 0 0
    67.403 ? 0 0
    65.166 ? 0 0
    59.432 ? 0 0
    63.359 ? 0 0
    66.313 ? 0 0
    64.435 ? 0 0
    64.855 ? 0 0
    65.117 ? 0 0
    66.171 ? 0 0
    60.797 ? 0 0
    56.363 ? 0 0
    62.708 ? 0 0
    60.998 ? 0 0
    62.739 ? 0 0
    62.75 ? 0 0
    66.12 ? 0 0
    65.565 ? 0 0
    67.342 ? 0 0
    61.778 ? 0 0
    61.682 ? 0 0
    58.585 ? 0 0
    57.585 ? 0 0
    58.906 ? 0 0
    55.302 ? 0 0
    55.212 ? 0 0
    61.094 ? 0 0
    62.599 ? 0 0
    66.197 ? 0 0
    65.439 ? 0 0
    66.132 ? 0 0
    65.878 ? 0 0
    65.925 ? 0 0
    60.884 ? 0 0
    59.2 ? 0 0
    61.298 ? 0 0
    63.379 ? 0 0
    67.465 ? 0 0
    65.214 ? 0 0
    59.602 ? 0 0
    60.993 ? 0 0
    65.788 ? 0 0
    66.642 ? 0 0
    64.797 ? 0 0
    60.1 ? 0 0
    60.22 ? 0 0
    65.503 ? 0 0
    64.502 ? 0 0
    69.376 ? 0 0
    70.649 ? 0 0
    69.083 ? 0 0
    72.014 ? 0 0
    66.967 ? 0 0
    67.91 ? 0 0
    60.506 ? 0 0
    57.711 ? 0 0
    57.284 ? 0 0
    58.614 ? 0 0
    59.653 ? 0 0
    59.002 ? 0 0
    60.263 ? 0 0
    66.042 ? 0 0
    58.073 ? 0 0
    58.933 ? 0 0
    64.087 ? 0 0
    67.41 ? 0 0
    65.43 ? 0 0
    65.35 ? 0 0
    60.232 ? 0 0
    58.503 ? 0 0
    58.41 ? 0 0
    59.949 ? 0 0
    65.515 ? 0 0
    68.76 ? 0 0
    68.409 ? 0 0
    64.845 ? 0 0
    66.213 ? 0 0
    64.371 ? 0 0
    66.493 ? 0 0
    73.204 ? 0 0
    71.731 ? 0 0
    68.499 ? 0 0
    72.221 ? 0 0
    73.499 ? 0 0
    68.089 ? 0 0
    62.761 ? 0 0
    61.863 ? 0 0
    63.646 ? 0 0
    64.921 ? 0 0
    70.763 ? 0 0
    76.757 ? 0 0
    71.772 ? 0 0
    67.664 ? 0 0
    76.836 ? 0 0
    73.675 ? 0 0
    72.175 ? 0 0
    64.203 ? 0 0
    65.235 ? 0 0
    68.143 ? 0 0
    72.451 ? 0 0
    68.592 ? 0 0
    71.493 ? 0 0
    63.566 ? 0 0
    62.747 ? 0 0
    64.247 ? 0 0
    54.567 ? 0 0
    53.798 ? 0 0
    64.092 ? 0 0
    69.536 ? 0 0
    69.926 ? 0 0
    67.614 ? 0 0
    70.961 ? 0 0
    70.286 ? 0 0
    74.208 ? 0 0
    63.099 ? 0 0
    63.896 ? 0 0
    73.702 ? 0 0
    74.753 ? 0 0
    70.185 ? 0 0
    68.228 ? 0 0
    68.785 ? 0 0
    69.065 ? 0 0
    74.658 ? 0 0
    78.143 ? 0 0
    69.57 ? 0 0
    68.58 ? 0 0
    67.413 ? 0 0
    68.933 ? 0 0
    78.561 ? 0 0
    86.067 ? 0 0
    77.41 ? 0 0
    70.773 ? 0 0
    68.124 ? 0 0
    66.983 ? 0 0
    74.373 ? 0 0
    78.425 ? 0 0
    78.779 ? 0 0
    72.321 ? 0 0
    75.369 ? 0 0
    75.04 ? 0 0
    75.551 ? 0 0
    70.064 ? 0 0
    75.989 ? 0 0
    67.858 ? 0 0
    59.378 ? 0 0
    59.187 ? 0 0
    67.432 ? 0 0
    71.467 ? 0 0
    83.454 ? 0 0
    80.66 ? 0 0
    80.782 ? 0 0
    77.731 ? 0 0
    75.585 ? 0 0
    72.982 ? 0 0
    76.913 ? 0 0
    75.758 ? 0 0
    72.967 ? 0 0
    69.397 ? 0 0
    75.986 ? 0 0
    85.981 ? 0 0
    74.558 ? 0 0
    70.862 ? 0 0
    78.723 ? 0 0
    73.597 ? 0 0
    71.75 ? 0 0
    71.011 ? 0 0
    74.389 ? 0 0
    74.473 ? 0 0
    73.63 ? 0 0
    72.158 ? 0 0
    72.025 ? 0 0
    71.637 ? 0 0
    63.263 ? 0 0
    75.021 ? 0 0
    73.833 ? 0 0
    79.02 ? 0 0
    73.302 ? 0 0
    79.583 ? 0 0
    73.916 ? 0 0
    76.137 ? 0 0
    72.565 ? 0 0
    70.109 ? 0 0
    80.545 ? 0 0
    83.223 ? 0 0
    82.397 ? 0 0
    82.53 ? 0 0
    78.482 ? 0 0
    75.594 ? 0 0
    78.748 ? 0 0
    78.22 ? 0 0
    83.978 ? 0 0
    77.624 ? 0 0
    72.49 ? 0 0
    79.049 ? 0 0
    75.087 ? 0 0
    76.287 ? 0 0
    76.955 ? 0 0
    83.427 ? 0 0
    81.024 ? 0 0
    82.881 ? 0 0
    77.677 ? 0 0
    74.442 ? 0 0
    78.526 ? 0 0
    73.772 ? 0 0
    73.462 ? 0 0
    67.274 ? 0 0
    73.323 ? 0 0
    76.211 ? 0 0
    82.222 ? 0 0
    84.405 ? 0 0
    71.539 ? 0 0
    64.578 ? 0 0
    72.674 ? 0 0
    85.609 ? 0 0
    85.722 ? 0 0
    86.821 ? 0 0
    81.73 ? 0 0
    76.337 ? 0 0
    80.819 ? 0 0
    74.719 ? 0 0
    70.202 ? 0 0
    73.617 ? 0 0
    78.504 ? 0 0
    78.877 ? 0 0
    82.968 ? 0 0
    83.099 ? 0 0
    79.444 ? 0 0
    74.48 ? 0 0
    79.004 ? 0 0
    82.852 ? 0 0
    82.561 ? 0 0
    83.724 ? 0 0
    81.792 ? 0 0
    84.361 ? 0 0
    88.966 ? 0 0
    81.481 ? 0 0
    82.468 ? 0 0
    80.595 ? 0 0
    70.823 ? 0 0
    77.054 ? 0 0
    78.319 ? 0 0
    71.706 ? 0 0
    71.752 ? 0 0
    75.244 ? 0 0
    80.835 ? 0 0
    78.392 ? 0 0
    77.15 ? 0 0
    75.449 ? 0 0
    75.686 ? 0 0
    76.766 ? 0 0
    74.998 ? 0 0
    76.398 ? 0 0
    76.988 ? 0 0
    71.562 ? 0 0
    81.347 ? 0 0
    78.294 ? 0 0
    72.59 ? 0 0
    75.357 ? 0 0
    75.496 ? 0 0
    77.94 ? 0 0
    81.847 ? 0 0
    78.574 ? 0 0
    81.939 ? 0 0
    86.405 ? 0 0
    76.198 ? 0 0
    72.764 ? 0 0
    74.264 ? 0 0
    70.1 ? 0 0
    77.772 ? 0 0
    72.68 ? 0 0
    75.947 ? 0 0
    76.138 ? 0 0
    78.567 ? 0 0
    83.733 ? 0 0
    74.936 ? 0 0
    74.663 ? 0 0
    68.147 ? 0 0
    76.405 ? 0 0
    79.649 ? 0 0
    85.645 ? 0 0
    84.584 ? 0 0
    75.985 ? 0 0
    76.476 ? 0 0
    88.125 ? 0 0
    77.587 ? 0 0
    76.541 ? 0 0
    85.219 ? 0 0
    74.23 ? 0 0
    71.969 ? 0 0
    79.235 ? 0 0
    79.296 ? 0 0
    71.817 ? 0 0
    69.957 ? 0 0
    76.967 ? 0 0
    76.077 ? 0 0
    73.262 ? 0 0
    76.171 ? 0 0
    84.439 ? 0 0
    74.272 ? 0 0
    72.28 ? 0 0
    76.985 ? 0 0
    77.558 ? 0 0
    69.062 ? 0 0
    68.485 ? 0 0
    68.229 ? 0 0
    72.169 ? 0 0
    73.092 ? 0 0
    81.299 ? 0 0
    77.876 ? 0 0
    76.648 ? 0 0
    73.335 ? 0 0
    72.838 ? 0 0
    72.156 ? 0 0
    75.851 ? 0 0
    85.857 ? 0 0
    87.307 ? 0 0
    71.459 ? 0 0
    72.319 ? 0 0
    78.245 ? 0 0
    71.028 ? 0 0
    60.594 ? 0 0
    65.474 ? 0 0
    69.687 ? 0 0
    74.424 ? 0 0
    76.904 ? 0 0
    81.32 ? 0 0
    80.697 ? 0 0
    79.485 ? 0 0
    75.754 ? 0 0
    64.964 ? 0 0
    66.485 ? 0 0
    69.118 ? 0 0
    75.684 ? 0 0
    77.465 ? 0 0
    76.092 ? 0 0
    78.091 ? 0 0
    73.318 ? 0 0
    66.976 ? 0 0
    71.854 ? 0 0
    67.25 ? 0 0
    72.309 ? 0 0
    74.625 ? 0 0
    68.916 ? 0 0
    63.557 ? 0 0
    69.205 ? 0 0
    66.541 ? 0 0
    65.462 ? 0 0
    66.41 ? 0 0
    66.921 ? 0 0
    78.642 ? 0 0
    80.958 ? 0 0
    76.784 ? 0 0
    78.241 ? 0 0
    72.762 ? 0 0
    70.949 ? 0 0
    73.253 ? 0 0
    70.277 ? 0 0
    69.989 ? 0 0
    72.044 ? 0 0
    67.27 ? 0 0
    72.037 ? 0 0
    72.074 ? 0 0
    64.27 ? 0 0
    64.761 ? 0 0
    67.428 ? 0 0
    74.165 ? 0 0
    75.287 ? 0 0
    73.103 ? 0 0
    69.798 ? 0 0
    64.3 ? 0 0
    65.152 ? 0 0
    68.808 ? 0 0
    68.106 ? 0 0
    68.709 ? 0 0
    68.803 ? 0 0
    64.703 ? 0 0
    63.399 ? 0 0
    66.362 ? 0 0
    76.311 ? 0 0
    72.663 ? 0 0
    68.04 ? 0 0
    69.789 ? 0 0
    70.43 ? 0 0
    76.713 ? 0 0
    76.231 ? 0 0
    65.075 ? 0 0
    67.37 ? 0 0
    63.256 ? 0 0
    56.246 ? 0 0
    67.493 ? 0 0
    64.073 ? 0 0
    63.671 ? 0 0
    62.884 ? 0 0
    65.152 ? 0 0
    68.542 ? 0 0
    66.518 ? 0 0
    62.52 ? 0 0
    62.178 ? 0 0
    67.115 ? 0 0
    63.903 ? 0 0
    67.4 ? 0 0
    65.316 ? 0 0
    59.377 ? 0 0
    56.203 ? 0 0
    69.7 ? 0 0
    71.269 ? 0 0
    75.726 ? 0 0
    68.166 ? 0 0
    60.611 ? 0 0
    62.797 ? 0 0
    62.356 ? 0 0
    59.872 ? 0 0
    60.647 ? 0 0
    63.622 ? 0 0
    55.606 ? 0 0
    56.146 ? 0 0
    56.791 ? 0 0
    53.313 ? 0 0
    56.2 ? 0 0
    62.348 ? 0 0
    66.794 ? 0 0
    63.089 ? 0 0
    64.722 ? 0 0
    66.901 ? 0 0
    59.185 ? 0 0
    65.419 ? 0 0
    62.916 ? 0 0
    60.174 ? 0 0
    67.327 ? 0 0
    71.024 ? 0 0
    64.084 ? 0 0
    66.733 ? 0 0
    67.459 ? 0 0
    56.61 ? 0 0
    55.259 ? 0 0
    59.427 ? 0 0
    64.228 ? 0 0
    63.832 ? 0 0
    55.735 ? 0 0
    55.981 ? 0 0
    60.052 ? 0 0
    59.155 ? 0 0
    65.867 ? 0 0
    68.791 ? 0 0
    65.264 ? 0 0
    60.792 ? 0 0
    63.339 ? 0 0
    59.815 ? 0 0
    60.046 ? 0 0
    62.14 ? 0 0
    59.46 ? 0 0
    63.214 ? 0 0
    64.195 ? 0 0
    62.497 ? 0 0
    60.406 ? 0 0
    60.708 ? 0 0
    57.436 ? 0 0
    59.441 ? 0 0
    61.804 ? 0 0
    58.228 ? 0 0
    55.881 ? 0 0
    60.449 ? 0 0
    59.211 ? 0 0
    55.895 ? 0 0
    60.343 ? 0 0
    60.676 ? 0 0
    63.997 ? 0 0
    58.683 ? 0 0
    56.863 ? 0 0
    57.33 ? 0 0
    57.561 ? 0 0
    55.528 ? 0 0
    53.777 ? 0 0
    53.409 ? 0 0
    59.197 ? 0 0
    56.628 ? 0 0
    63.452 ? 0 0
    59.663 ? 0 0
    54.171 ? 0 0
    52.315 ? 0 0
    51.151 ? 0 0
    54.895 ? 0 0
    55.403 ? 0 0
    55.823 ? 0 0
    54.458 ? 0 0
    58.954 ? 0 0
    59.885 ? 0 0
    63.496 ? 0 0
    65.959 ? 0 0
    57.697 ? 0 0
    53.415 ? 0 0
    57.467 ? 0 0
    56.355 ? 0 0
    55.564 ? 0 0
    59.054 ? 0 0
    57.33 ? 0 0
    51.859 ? 0 0
    45.661 ? 0 0
    48.756 ? 0 0
    55.491 ? 0 0
    61.298 ? 0 0
    58.751 ? 0 0
    52.246 ? 0 0
    53.383 ? 0 0
    54.622 ? 0 0
    56.568 ? 0 0
    59.782 ? 0 0
    60.433 ? 0 0
    55.664 ? 0 0
    55.599 ? 0 0
    60.103 ? 0 0
    55.189 ? 0 0
    55.423 ? 0 0
    60.381 ? 0 0
    66.171 ? 0 0
    67.523 ? 0 0
    55.599 ? 0 0
    50.702 ? 0 0
    50.592 ? 0 0
    54.558 ? 0 0
    58.827 ? 0 0
    57.239 ? 0 0
    59.321 ? 0 0
    59.43 ? 0 0
    56.614 ? 0 0
    53.179 ? 0 0
    60.28 ? 0 0
    61.43 ? 0 0
    64.483 ? 0 0
    56.856 ? 0 0
    53.646 ? 0 0
    54.872 ? 0 0
    50.546 ? 0 0
    54.499 ? 0 0
    60.727 ? 0 0
    57.257 ? 0 0
    57.862 ? 0 0
    65.036 ? 0 0
    62.223 ? 0 0
    56.26 ? 0 0
    54.308 ? 0 0
    56.802 ? 0 0
    65.259 ? 0 0
    62.753 ? 0 0
    61.973 ? 0 0
    55.263 ? 0 0
    52.095 ? 0 0
    53.093 ? 0 0
    56.985 ? 0 0
    59.406 ? 0 0
    53.012 ? 0 0
    55.65 ? 0 0
    61.665 ? 0 0
    53.414 ? 0 0
    50.192 ? 0 0
    53.035 ? 0 0
    54.261 ? 0 0
    47.771 ? 0 0
    51.845 ? 0 0
    57.96 ? 0 0
    56.517 ? 0 0
    55.217 ? 0 0
    52.349 ? 0 0
    49.966 ? 0 0
    56.174 ? 0 0
    55.131 ? 0 0
    50.123 ? 0 0
    50.679 ? 0 0
    49.663 ? 0 0
    53.287 ? 0 0
    58.395 ? 0 0
    53.629 ? 0 0
    49.67 ? 0 0
    50.585 ? 0 0
    55.156 ? 0 0
    48.632 ? 0 0
    51.64 ? 0 0
    54.224 ? 0 0
    57.154 ? 0 0
    56.476 ? 0 0
    57.064 ? 0 0
    55.014 ? 0 0
    59.898 ? 0 0
    63.341 ? 0 0
    60.317 ? 0 0
    58.881 ? 0 0
    56.081 ? 0 0
    52.037 ? 0 0
    50.918 ? 0 0
    52.26 ? 0 0
    53.915 ? 0 0
    55.765 ? 0 0
    55.345 ? 0 0
    56.682 ? 0 0
    57.852 ? 0 0
    52.925 ? 0 0
    53.641 ? 0 0
    59.516 ? 0 0
    51.559 ? 0 0
    49.018 ? 0 0
    50.815 ? 0 0
    53.752 ? 0 0
    53.098 ? 0 0
    55.4 ? 0 0
    57.203 ? 0 0
    53.279 ? 0 0
    50.425 ? 0 0
    51.925 ? 0 0
    50.872 ? 0 0
    47.985 ? 0 0
    53.981 ? 0 0
    57.355 ? 0 0
    53.592 ? 0 0
    53.833 ? 0 0
    53.487 ? 0 0
    54.994 ? 0 0
    59.184 ? 0 0
    53.818 ? 0 0
    54.643 ? 0 0
    53.155 ? 0 0
    54.409 ? 0 0
    50.804 ? 0 0
    53.755 ? 0 0
    56.851 ? 0 0
    53.393 ? 0 0
    55.766 ? 0 0
    53.75 ? 0 0
    49.627 ? 0 0
    52.527 ? 0 0
    53.692 ? 0 0
    51.963 ? 0 0
    55.26 ? 0 0
    58.614 ? 0 0
    57.411 ? 0 0
    56.719 ? 0 0
    53.591 ? 0 0
    56.991 ? 0 0
    51.237 ? 0 0
    48.641 ? 0 0
    54.33 ? 0 0
    52.832 ? 0 0
    51.912 ? 0 0
    49.869 ? 0 0
    53.763 ? 0 0
    49.503 ? 0 0
    49.956 ? 0 0
    49.835 ? 0 0
    49.042 ? 0 0
    49.74 ? 0 0
    53.928 ? 0 0
    51.911 ? 0 0
    48.869 ? 0 0
    48.563 ? 0 0
    48.246 ? 0 0
    51.569 ? 0 0
    55.519 ? 0 0
    50.018 ? 0 0
    52.989 ? 0 0
    51.228 ? 0 0
    51.971 ? 0 0
    52.949 ? 0 0
    48.141 ? 0 0
    49.943 ? 0 0
    51.917 ? 0 0
    50.933 ? 0 0
    53.315 ? 0 0
    54.607 ? 0 0
    48.655 ? 0 0
    48.712 ? 0 0
    43.416 ? 0 0
    40.113 ? 0 0
    48.272 ? 0 0
    46.425 ? 0 0
    41.912 ? 0 0
    46.989 ? 0 0
    51.309 ? 0 0
    50.583 ? 0 0
    54.325 ? 0 0
    56.281 ? 0 0
    57.428 ? 0 0
    50.808 ? 0 0
    53.616 ? 0 0
    63.206 ? 0 0
    60.46 ? 0 0
    56.889 ? 0 0
    53.188 ? 0 0
    52.736 ? 0 0
    54.823 ? 0 0
    54.776 ? 0 0
    53.029 ? 0 0
    51.023 ? 0 0
    52.562 ? 0 0
    48.563 ? 0 0
    50.464 ? 0 0
    53.458 ? 0 0
    54.487 ? 0 0
    54.767 ? 0 0
    55.072 ? 0 0
    54.196 ? 0 0
    53.13 ? 0 0
    50.488 ? 0 0
    56.313 ? 0 0
    53.687 ? 0 0
    48.575 ? 0 0
    48.908 ? 0 0
    45.697 ? 0 0
    44.142 ? 0 0
    49.49 ? 0 0
    48.398 ? 0 0
    43.713 ? 0 0
    45.316 ? 0 0
    46.682 ? 0 0
    48.915 ? 0 0
    50.791 ? 0 0
    49.337 ? 0 0
    52.901 ? 0 0
    44.454 ? 0 0
    49.093 ? 0 0
    52.746 ? 0 0
    55.415 ? 0 0
    49.707 ? 0 0
    49.867 ? 0 0
    59.238 ? 0 0
    53.77 ? 0 0
    44.544 ? 0 0
    46.048 ? 0 0
    48.008 ? 0 0
    48.797 ? 0 0
    49.119 ? 0 0
    48.825 ? 0 0
    48.361 ? 0 0
    52.219 ? 0 0
    50.689 ? 0 0
    51.67 ? 0 0
    46.102 ? 0 0
    47.855 ? 0 0
    50.83 ? 0 0
    51.345 ? 0 0
    60.06 ? 0 0
    53.312 ? 0 0
    47.339 ? 0 0
    48.528 ? 0 0
    48.647 ? 0 0
    47.865 ? 0 0
    44.064 ? 0 0
    48.624 ? 0 0
    48.168 ? 0 0
    50.538 ? 0 0
    53.82 ? 0 0
    53.359 ? 0 0
    45.393 ? 0 0
    46.774 ? 0 0
    47.538 ? 0 0
    44.063 ? 0 0
    46.61 ? 0 0
    54.485 ? 0 0
    51.588 ? 0 0
    49.224 ? 0 0
    46.558 ? 0 0
    53.026 ? 0 0
    45.934 ? 0 0
    46.993 ? 0 0
    49.954 ? 0 0
    44.825 ? 0 0
    42.465 ? 0 0
    46.365 ? 0 0
    47.182 ? 0 0
    48.002 ? 0 0
    48.669 ? 0 0
    49.165 ? 0 0
    47.342 ? 0 0
    49.458 ? 0 0
    44.72 ? 0 0
    46.8 ? 0 0
    44.461 ? 0 0
    45.151 ? 0 0
    45.828 ? 0 0
    46.62 ? 0 0
    47.083 ? 0 0
    48.255 ? 0 0
    49.262 ? 0 0
    48.093 ? 0 0
    49.441 ? 0 0
    48.843 ? 0 0
    53.04 ? 0 0
    59.407 ? 0 0
    59.546 ? 0 0
    56.165 ? 0 0
    50.085 ? 0 0
    46.472 ? 0 0
    52.251 ? 0 0
    53.595 ? 0 0
    53.382 ? 0 0
    47.382 ? 0 0
    47.292 ? 0 0
    48.643 ? 0 0
    48.498 ? 0 0
    43.425 ? 0 0
    46.575 ? 0 0
    51.224 ? 0 0
    49.349 ? 0 0
    48.679 ? 0 0
    45.965 ? 0 0
    45.465 ? 0 0
    47.352 ? 0 0
    48.502 ? 0 0
    48.533 ? 0 0
    52.309 ? 0 0
    53.209 ? 0 0
    50.518 ? 0 0
    56.384 ? 0 0
    50.318 ? 0 0
    46.667 ? 0 0
    47.243 ? 0 0
    44.608 ? 0 0
    44.517 ? 0 0
    51.76 ? 0 0
    54.545 ? 0 0
    52.747 ? 0 0
    51.191 ? 0 0
    48.775 ? 0 0
    41.728 ? 0 0
    40.632 ? 0 0
    46.69 ? 0 0
    52.235 ? 0 0
    50.526 ? 0 0
    52.125 ? 0 0
    50.564 ? 0 0
    44.493 ? 0 0
    45.666 ? 0 0
    48.183 ? 0 0
    51.713 ? 0 0
    50.563 ? 0 0
    49.935 ? 0 0
    53.216 ? 0 0
    50.383 ? 0 0
    47.573 ? 0 0
    46.364 ? 0 0
    48.315 ? 0 0
    43.918 ? 0 0
    45.47 ? 0 0
    47.282 ? 0 0
    47.078 ? 0 0
    48.946 ? 0 0
    48.1 ? 0 0
    42.307 ? 0 0
    45.626 ? 0 0
    46.23 ? 0 0
    43.601 ? 0 0
    41.436 ? 0 0
    44.812 ? 0 0
    54.126 ? 0 0
    48.323 ? 0 0
    42.875 ? 0 0
    45.803 ? 0 0
    50.453 ? 0 0
    48.177 ? 0 0
    45.171 ? 0 0
    51.744 ? 0 0
    46.034 ? 0 0
    42.863 ? 0 0
    39.702 ? 0 0
    44.445 ? 0 0
    52.56 ? 0 0
    50.392 ? 0 0
    52.406 ? 0 0
    55.526 ? 0 0
    48.902 ? 0 0
    44.701 ? 0 0
    46.205 ? 0 0
    48.557 ? 0 0
    52.223 ? 0 0
    53.76 ? 0 0
    48.398 ? 0 0
    50.528 ? 0 0
    45.061 ? 0 0
    48.92 ? 0 0
    46.195 ? 0 0
    44.777 ? 0 0
    46.74 ? 0 0
    47.688 ? 0 0
    45.665 ? 0 0
    50.703 ? 0 0
    51.681 ? 0 0
    55.356 ? 0 0
    49.013 ? 0 0
    44.975 ? 0 0
    46.118 ? 0 0
    39.935 ? 0 0
    45.832 ? 0 0
    53.958 ? 0 0
    53.202 ? 0 0
    46.407 ? 0 0
    48.507 ? 0 0
    52.494 ? 0 0
    49.268 ? 0 0
    49.032 ? 0 0
    51.739 ? 0 0
    49.96 ? 0 0
    45.288 ? 0 0
    46.355 ? 0 0
    54.121 ? 0 0
    46.264 ? 0 0
    45.449 ? 0 0
    46.934 ? 0 0
    46.818 ? 0 0
    44.383 ? 0 0
    48.365 ? 0 0
    50.118 ? 0 0
    47.261 ? 0 0
    46.413 ? 0 0
    49.554 ? 0 0
    49.504 ? 0 0
    49.186 ? 0 0
    46.357 ? 0 0
    41.954 ? 0 0
    42.492 ? 0 0
    39.288 ? 0 0
    44.523 ? 0 0
    46.273 ? 0 0
    42.508 ? 0 0
    41.918 ? 0 0
    44.46 ? 0 0
    48.095 ? 0 0
    49.797 ? 0 0
    49.381 ? 0 0
    53.493 ? 0 0
    51.628 ? 0 0
    44.73 ? 0 0
    40.801 ? 0 0
    46.027 ? 0 0
    53.816 ? 0 0
    48.171 ? 0 0
    49.394 ? 0 0
    54.883 ? 0 0
    56.599 ? 0 0
    54.658 ? 0 0
    45.409 ? 0 0
    52.13 ? 0 0
    55.714 ? 0 0
    51.317 ? 0 0
    47.622 ? 0 0
    51.972 ? 0 0
    56.54 ? 0 0
    51.682 ? 0 0
    45.257 ? 0 0
    42.162 ? 0 0
    45.129 ? 0 0
    44.84 ? 0 0
    43.777 ? 0 0
    47.13 ? 0 0
    44.804 ? 0 0
    45.669 ? 0 0
    50.672 ? 0 0
    51.443 ? 0 0
    47.188 ? 0 0
    40.759 ? 0 0
    41.345 ? 0 0
    41.875 ? 0 0
    41.556 ? 0 0
    36.53 ? 0 0
    43.216 ? 0 0
    47.569 ? 0 0
    46.815 ? 0 0
    50.499 ? 0 0
    51.222 ? 0 0
    47.709 ? 0 0
    47.395 ? 0 0
    46.437 ? 0 0
    46.863 ? 0 0
    42.143 ? 0 0
    46.368 ? 0 0
    49.546 ? 0 0
    45.621 ? 0 0
    43.782 ? 0 0
    46.998 ? 0 0
    45.453 ? 0 0
    44.041 ? 0 0
    44.822 ? 0 0
    54.434 ? 0 0
    52.29 ? 0 0
    49.742 ? 0 0
    49.678 ? 0 0
    50.481 ? 0 0
    54.126 ? 0 0
    51.894 ? 0 0
    47.975 ? 0 0
    47.819 ? 0 0
    45.53 ? 0 0
    44.209 ? 0 0
    41.132 ? 0 0
    47.932 ? 0 0
    51.991 ? 0 0
    51.046 ? 0 0
    48.404 ? 0 0
    45.797 ? 0 0
    52.023 ? 0 0
    52.196 ? 0 0
    48.378 ? 0 0
    44.154 ? 0 0
    42.502 ? 0 0
    43.628 ? 0 0
    44.343 ? 0 0
    46.911 ? 34.7636 35.49699
    47.311 ? 34.77376 35.51104
    49.683 ? 34.78391 35.52512
    44.777 ? 34.79406 35.53923
    47.122 ? 34.80421 35.55338
    50.725 ? 34.81436 35.56755
    47.412 ? 34.82451 35.58175
    49.51 ? 34.83466 35.59599
    49.617 ? 34.84481 35.61026
    48.065 ? 34.85495 35.62456
    48.914 ? 34.8651 35.6389
    47.005 ? 34.87524 35.65327
    45.479 ? 34.88539 35.66767
    41.508 ? 34.89553 35.68211
    44.108 ? 34.90567 35.69658
    44.437 ? 34.91581 35.71108
    45.322 ? 34.92595 35.72563
    46.335 ? 34.93609 35.7402
    42.798 ? 34.94623 35.75482
    46.097 ? 34.95637 35.76947
    47.431 ? 34.9665 35.78415
    46.487 ? 34.97664 35.79888
    49.473 ? 34.98678 35.81364
    46.822 ? 34.99691 35.82844
    39.299 ? 35.00704 35.84328
    40.659 ? 35.01718 35.85816
    42.564 ? 35.02731 35.87308
    45.35 ? 35.03744 35.88804
    48.348 ? 35.04757 35.90304
    47.568 ? 35.0577 35.91808
    50.269 ? 35.06783 35.93316
    47.453 ? 35.07796 35.94829
    52.651 ? 35.08808 35.96345
    47.473 ? 35.09821 35.97866
    47.974 ? 35.10834 35.99392
    48.498 ? 35.11846 36.00922
    48.864 ? 35.12858 36.02456
    48.286 ? 35.13871 36.03995
    44.784 ? 35.14883 36.05538
    45.49 ? 35.15895 36.07086
    43.977 ? 35.16907 36.08639
    46.007 ? 35.17919 36.10196
    42.677 ? 35.18931 36.11758
    39.162 ? 35.19943 36.13325
    42.051 ? 35.20955 36.14897
    49.598 ? 35.21967 36.16475
    52.733 ? 35.22978 36.18057
    48.744 ? 35.2399 36.19644
    56.541 ? 35.25002 36.21236
    53.232 ? 35.26013 36.22834
    49.71 ? 35.27024 36.24436
    45.212 ? 35.28036 36.26045
    42.863 ? 35.29047 36.27658
    41.18 ? 35.30058 36.29278
    38.386 ? 35.31069 36.30902
    40.501 ? 35.3208 36.32533
    41.64 ? 35.33091 36.34169
    42.698 ? 35.34102 36.35811
    46.662 ? 35.35113 36.37458
    47.842 ? 35.36124 36.39112
    45.787 ? 35.37134 36.40772
    44.272 ? 35.38145 36.42438
    48.926 ? 35.39155 36.44109
    49.428 ? 35.40166 36.45787
    49.987 ? 35.41176 36.47472
    41.752 ? 35.42187 36.49163
    43.475 ? 35.43197 36.5086
    45.532 ? 35.44207 36.52564
    47.172 ? 35.45217 36.54275
    45.508 ? 35.46227 36.55992
    44.602 ? 35.47237 36.57717
    45.302 ? 35.48247 36.59448
    47.824 ? 35.49257 36.61186
    45.374 ? 35.50267 36.62931
    45.745 ? 35.51277 36.64684
    40.156 ? 35.52287 36.66444
    42.082 ? 35.53296 36.68211
    44.009 ? 35.54306 36.69986
    44.18 ? 35.55315 36.71768
    39.852 ? 35.56325 36.73558
    44.113 ? 35.57334 36.75356
    50.465 ? 35.58344 36.77162
    43.09 ? 35.59353 36.78975
    46.639 ? 35.60362 36.80797
    48.453 ? 35.61371 36.82627
    50.161 ? 35.6238 36.84466
    45.548 ? 35.63389 36.86313
    48.078 ? 35.64398 36.88169
    44.443 ? 35.65407 36.90033
    46.228 ? 35.66416 36.91906
    51.253 ? 35.67425 36.93789
    48.138 ? 35.68434 36.9568
    46.466 ? 35.69443 36.9758
    47.571 ? 35.70451 36.9949
    45.814 ? 35.7146 37.01409
    40.626 ? 35.72469 37.03338
    43.502 ? 35.73477 37.05277
    45.701 ? 35.74485 37.07226
    47.441 ? 35.75494 37.09184
    54.353 ? 35.76502 37.11153
    49.746 ? 35.77511 37.13132
    42.53 ? 35.78519 37.15122
    43.921 ? 35.79527 37.17123
    44.314 ? 35.80535 37.19133
    45.098 ? 35.81543 37.21156
    47.098 ? 35.82551 37.23189
    52.512 ? 35.83559 37.25233
    50.725 ? 35.84567 37.27289
    48.518 ? 35.85575 37.29357
    48.43 ? 35.86583 37.31436
    50.692 ? 35.87591 37.33527
    48.521 ? 35.88599 37.35631
    52.329 ? 35.89606 37.37747
    50.109 ? 35.90614 37.39875
    50.475 ? 35.91622 37.42016
    51.798 ? 35.92629 37.4417
    49.145 ? 35.93637 37.46337
    47.152 ? 35.94644 37.48518
    40.899 ? 35.95652 37.50711
    49.69 ? 35.96659 37.52919
    52.344 ? 35.97667 37.55141
    47.199 ? 35.98674 37.57377
    41.863 ? 35.99681 37.59627
    50.142 ? 36.00689 37.61891
    49.418 ? 36.01696 37.64171
    43.812 ? 36.02703 37.66466
    40.564 ? 36.0371 37.68776
    42.877 ? 36.04717 37.71102
    44.479 ? 36.05724 37.73443
    46.177 ? 36.06731 37.758
    46.986 ? 36.07738 37.78174
    50.606 ? 36.08745 37.80565
    46.726 ? 36.09752 37.82972
    44.167 ? 36.10759 37.85397
    46.297 ? 36.11766 37.87838
    42.146 ? 36.12773 37.90298
    47.072 ? 36.13779 37.92776
    47.153 ? 36.14786 37.95272
    47.385 ? 36.15793 37.97786
    45.654 ? 36.16799 38.0032
    44.461 ? 36.17806 38.02873
    43.711 ? 36.18813 38.05445
    43.854 ? 36.19819 38.08038
    50.341 ? 36.20826 38.1065
    47.961 ? 36.21832 38.13283
    46.121 ? 36.22839 38.15938
    47.971 ? 36.23845 38.18613
    43.696 ? 36.24852 38.21311
    45.394 ? 36.25858 38.24029
    48.646 ? 36.26864 38.26771
    45.911 ? 36.27871 38.29536
    45.309 ? 36.28877 38.32324
    46.248 ? 36.29883 38.35136
    40.832 ? 36.30889 38.37971
    42.948 ? 36.31896 38.40831
    43.457 ? 36.32902 38.43717
    40.018 ? 36.33908 38.46627
    43.926 ? 36.34914 38.49564
    43.779 ? 36.3592 38.52527
    45.931 ? 36.36926 38.55516
    47.712 ? 36.37932 38.58534
    43.613 ? 36.38938 38.61579
    41.725 ? 36.39944 38.64652
    43.686 ? 36.4095 38.67754
    48.911 ? 36.41956 38.70886
    49.051 ? 36.42962 38.74048
    50.515 ? 36.43968 38.7724
    48.628 ? 36.44974 38.80464
    40.149 ? 36.4598 38.83718
    39.016 ? 36.46986 38.87006
    40.613 ? 36.47992 38.90327
    43.735 ? 36.48998 38.93681
    51.299 ? 36.50003 38.9707
    44.666 ? 36.51009 39.00492
    42.063 ? 36.52015 39.03952
    47.709 ? 36.53021 39.07447
    51.727 ? 36.54026 39.1098
    51.441 ? 36.55032 39.1455
    48.155 ? 36.56038 39.18158
    48.003 ? 36.57044 39.21807
    49.444 ? 36.58049 39.25495
    44.365 ? 36.59055 39.29224
    47.93 ? 36.60061 39.32996
    44.595 ? 36.61066 39.36809
    40.291 ? 36.62072 39.40666
    46.966 ? 36.63077 39.44568
    49.53 ? 36.64083 39.48515
    45.325 ? 36.65089 39.52509
    42.375 ? 36.66094 39.56549
    42.573 ? 36.671 39.60638
    43.246 ? 36.68105 39.64777
    47.7 ? 36.69111 39.68966
    51.652 ? 36.70117 39.73206
    47.286 ? 36.71122 39.77498
    44.362 ? 36.72128 39.81845
    45.957 ? 36.73133 39.86247
    38.946 ? 36.74139 39.90705
    45.437 ? 36.75144 39.95221
    49.213 ? 36.7615 39.99794
    43.331 ? 36.77155 40.04428
    41.354 ? 36.78161 40.09123
    48.074 ? 36.79166 40.13881
    50.252 ? 36.80172 40.18704
    46.218 ? 36.81177 40.2359
    47.454 ? 36.82183 40.28546
    49.546 ? 36.83188 40.33569
    44.77 ? 36.84194 40.38664
    44.112 ? 36.85199 40.4383
    40.125 ? 36.86205 40.49068
    41.9 ? 36.8721 40.54384
    49.061 ? 36.88216 40.59776
    47.768 ? 36.89221 40.65248
    48.407 ? 36.90227 40.708
    46.433 ? 36.91232 40.76434
    44.692 ? 36.92238 40.82155
    43.801 ? 36.93243 40.87962
    45.703 ? 36.94249 40.93859
    48.823 ? 36.95254 40.99848
    45.031 ? 36.9626 41.05928
    44.837 ? 36.97265 41.12107
    38.813 ? 36.98271 41.18383
    34.964 ? 36.99276 41.24761
    38.072 ? 37.00282 41.31243
    41.832 ? 37.01287 41.37829
    46.856 ? 37.02293 41.44526
    52.305 ? 37.03298 41.51336
    51.37 ? 37.04304 41.5826
    42.827 ? 37.05309 41.65302
    44.532 ? 37.06315 41.72464
    48.273 ? 37.07321 41.79752
    49.991 ? 37.08326 41.87167
    53.756 ? 37.09332 41.94714
    52.6 ? 37.10337 42.02396
    45.24 ? 37.11343 42.10215
    43.724 ? 37.12349 42.18178
    51.115 ? 37.13354 42.26288
    55.77 ? 37.1436 42.34548
    48.019 ? 37.15366 42.42964
    45.13 ? 37.16372 42.51537
    45.034 ? 37.17377 42.60275
    45.219 ? 37.18383 42.69183
    46.54 ? 37.19389 42.78265
    43.053 ? 37.20395 42.87525
    47.653 ? 37.214 42.96967
    45.011 ? 37.22406 43.06602
    42.814 ? 37.23412 43.16431
    42.968 ? 37.24418 43.26463
    43.612 ? 37.25424 43.36701
    42.532 ? 37.2643 43.47151
    44.96 ? 37.27436 43.57825
    45.385 ? 37.28442 43.68726
    39.465 ? 37.29448 43.79862
    44.025 ? 37.30454 43.9124
    51.68 ? 37.3146 44.02865
    44.372 ? 37.32466 44.14751
    42.962 ? 37.33472 44.26904
    48.007 ? 37.34478 44.39332
    45.848 ? 37.35484 44.52044
    44.903 ? 37.3649 44.65047
    38.998 ? 37.37496 44.78358
    40.553 ? 37.38502 44.91983
    41.489 ? 37.39509 45.05933
    41.884 ? 37.40515 45.20219
    41.783 ? 37.41521 45.34849
    42.093 ? 37.42527 45.49844
    42.715 ? 37.43534 45.65212
    43.316 ? 37.4454 45.80967
    47.666 ? 37.45547 45.97122
    46.304 ? 37.46553 46.13687
    46.226 ? 37.47559 46.30688
    43.184 ? 37.48566 46.48135
    45.393 ? 37.49572 46.66045
    47.383 ? 37.50579 46.84436
    45.523 ? 37.51586 47.03321
    50.682 ? 37.52592 47.2273
    47.504 ? 37.53599 47.42678
    50.041 ? 37.54606 47.63185
    50.899 ? 37.55612 47.84276
    49.459 ? 37.56619 48.05964
    51.038 ? 37.57626 48.2829
    47.482 ? 37.58633 48.51272
    46.171 ? 37.5964 48.74937
    48.08 ? 37.60647 48.99314
    49.16 ? 37.61654 49.24426
    50.318 ? 37.62661 49.50318
    51.211 ? 37.63668 49.77018
    46.217 ? 37.64675 50.0456
    46.596 ? 37.65682 50.32982
    48.563 ? 37.66689 50.62314
    46.822 ? 37.67697 50.92616
    42.632 ? 37.68704 51.23921
    45.217 ? 37.69711 51.56278
    50.78 ? 37.70719 51.89734
    49.421 ? 37.71726 52.24332
    48.308 ? 37.72733 52.60147
    50.687 ? 37.73741 52.97228
    53.613 ? 37.74748 53.35636
    53.155 ? 37.75756 53.75438
    55.501 ? 37.76764 54.16691
    54.013 ? 37.77771 54.59494
    57.474 ? 37.78779 55.03914
    53.01 ? 37.79787 55.50037
    50.764 ? 37.80795 55.97951
    49.738 ? 37.81803 56.47739
    43.819 ? 37.82811 56.99532
    47.51 ? 37.83819 57.53425
    46.185 ? 37.84827 58.09535
    47.098 ? 37.85835 58.6799
    45.231 ? 37.86843 59.28911
    49.53 ? 37.87851 59.92464
    53.846 ? 37.8886 60.58796
    57.44 ? 37.89868 61.28072
    58.501 ? 37.90876 62.00472
    56.076 ? 37.91885 62.76166
    48.87 ? 37.92893 63.55407
    50.295 ? 37.93902 64.384
    58.538 ? 37.94911 65.25387
    57.848 ? 37.95919 66.16632
    55.1 ? 37.96928 67.12391
    58.807 ? 37.97937 68.1303
    58.81 ? 37.98946 69.1886
    57.318 ? 37.99955 70.30245
    59.646 ? 38.00964 71.47586
    65.201 ? 38.01973 72.71279
    58.606 ? 38.02982 74.01876
    54.748 ? 38.03991 75.39862
    58.158 ? 38.05001 76.89206
    59.7 ? 38.0601 78.43753
    66.566 ? 38.07019 80.07528
    70.101 ? 38.08029 81.81392
    71.503 ? 38.09038 83.66138
    71.653 ? 38.10048 85.62698
    70.447 ? 38.11058 87.72104
    70.274 ? 38.12067 89.95435
    81.129 ? 38.13077 92.34105
    78.709 ? 38.14087 94.89477
    78.865 ? 38.15097 97.6315
    87.152 ? 38.16107 100.56919
    85.979 ? 38.17117 103.72701
    89.297 ? 38.18127 107.1297
    94.98 ? 38.19138 110.80211
    100.481 ? 38.20148 114.77351
    107.34 ? 38.21158 119.07728
    105.01 ? 38.22169 123.75004
    103.384 ? 38.2318 128.83836
    107.416 ? 38.2419 134.39124
    108.207 ? 38.25201 140.46686
    103.087 ? 38.26212 147.13285
    116.399 ? 38.27223 154.46561
    121.43 ? 38.28234 162.56199
    127.761 ? 38.29245 171.52861
    137.612 ? 38.30256 181.49425
    149.183 ? 38.31267 192.6123
    157.206 ? 38.32278 205.06245
    168.676 ? 38.3329 219.07389
    173.805 ? 38.34301 234.91218
    187.177 ? 38.35313 252.90674
    197.877 ? 38.36324 273.46388
    214.581 ? 38.37336 297.08158
    225.005 ? 38.38348 324.40943
    253.655 ? 38.3936 356.24707
    288.347 ? 38.40372 393.6297
    315.332 ? 38.41384 437.90412
    346.032 ? 38.42396 490.837
    377.02 ? 38.43408 554.90243
    441.319 ? 38.4442 633.65542
    522.524 ? 38.45433 732.9718
    631.645 ? 38.46445 864.08634
    781.985 ? 38.47458 1050.79555
    941.82 ? 38.48471 1344.39236
    1238.729 ? 38.49483 1846.58409
    1720.494 ? 38.50496 2733.59709
    2594.979 ? 38.51509 4256.79736
    3962.411 ? 38.52522 6684.15969
    5775.261 ? 38.53536 10168.22896
    8191.201 ? 38.54549 14554.80821
    11545.826 ? 38.55562 19198.77925
    15905.799 ? 38.56576 22837.01752
    20941.054 ? 38.57589 23903.71777
    24847.206 ? 38.58603 21815.4681
    23210.16 ? 38.59617 17658.00502
    16772.767 ? 38.60631 12991.72091
    10117.574 ? 38.61645 8867.58999
    5846.847 ? 38.62659 5745.14223
    3581.842 ? 38.63673 3650.74699
    2378.683 ? 38.64687 2374.97724
    1668.118 ? 38.65702 1643.59117
    1248.502 ? 38.66716 1227.91739
    984.696 ? 38.67731 979.01104
    794.431 ? 38.68745 815.12426
    682.8 ? 38.6976 696.65467
    596.087 ? 38.70775 605.23759
    495.033 ? 38.7179 531.99931
    435.507 ? 38.72805 472.07652
    381.211 ? 38.7382 422.3281
    341.507 ? 38.74836 380.58997
    301.895 ? 38.75851 345.24464
    263.114 ? 38.76867 315.06259
    249.532 ? 38.77883 289.10144
    231.474 ? 38.78898 266.6028
    214.654 ? 38.79914 246.98787
    202.514 ? 38.8093 229.78766
    199.711 ? 38.81946 214.62411
    186.417 ? 38.82963 201.19383
    166.339 ? 38.83979 189.23691
    149.595 ? 38.84996 178.54987
    154.724 ? 38.86012 168.96008
    147.063 ? 38.87029 160.32306
    139.739 ? 38.88046 152.51954
    138.336 ? 38.89063 145.442
    134.855 ? 38.9008 139.00544
    126.852 ? 38.91097 133.13511
    122.484 ? 38.92114 127.7668
    115.241 ? 38.93132 122.84656
    110.736 ? 38.94149 118.32343
    105.613 ? 38.95167 114.15725
    103.948 ? 38.96185 110.3116
    89.684 ? 38.97203 106.75458
    89.089 ? 38.98221 103.45913
    94.69 ? 38.99239 100.39852
    83.207 ? 39.00257 97.55192
    79.269 ? 39.01276 94.89995
    80.236 ? 39.02294 92.42535
    77.434 ? 39.03313 90.11343
    77.384 ? 39.04332 87.949
    80.866 ? 39.05351 85.9205
    78.352 ? 39.0637 84.01683
    73.156 ? 39.07389 82.22803
    70.524 ? 39.08409 80.54559
    67.759 ? 39.09428 78.96037
    65.779 ? 39.10448 77.46552
    63.882 ? 39.11468 76.05435
    65.157 ? 39.12487 74.72078
    61.954 ? 39.13508 73.45965
    63.884 ? 39.14528 72.26513
    62.953 ? 39.15548 71.133
    60.57 ? 39.16569 70.05904
    64.373 ? 39.17589 69.03935
    62.633 ? 39.1861 68.07068
    62.608 ? 39.19631 67.14916
    59.172 ? 39.20652 66.27208
    57.661 ? 39.21673 65.43666
    59.184 ? 39.22694 64.64035
    59.794 ? 39.23716 63.88098
    52.979 ? 39.24737 63.15592
    51.121 ? 39.25759 62.46335
    53.079 ? 39.26781 61.80141
    52.755 ? 39.27803 61.16833
    53.373 ? 39.28825 60.56267
    55.257 ? 39.29847 59.98255
    56.96 ? 39.3087 59.42675
    52.313 ? 39.31892 58.89395
    48.308 ? 39.32915 58.38292
    50.041 ? 39.33938 57.89266
    46.586 ? 39.34961 57.42181
    42.564 ? 39.35984 56.9695
    51.267 ? 39.37008 56.53481
    52.66 ? 39.38031 56.11685
    45.6 ? 39.39055 55.71491
    47.52 ? 39.40079 55.32798
    51.701 ? 39.41103 54.95544
    46.75 ? 39.42127 54.59661
    47.513 ? 39.43151 54.25085
    51.192 ? 39.44176 53.91765
    51.468 ? 39.45201 53.59622
    47.433 ? 39.46225 53.28614
    42.454 ? 39.4725 52.98689
    44.28 ? 39.48275 52.698
    45.597 ? 39.49301 52.41909
    48.304 ? 39.50326 52.14955
    45.281 ? 39.51352 51.88907
    45.579 ? 39.52377 51.63727
    40.49 ? 39.53403 51.39377
    37.834 ? 39.54429 51.15831
    37.729 ? 39.55456 50.93041
    39.804 ? 39.56482 50.70982
    39.887 ? 39.57509 50.49627
    41.669 ? 39.58535 50.28945
    45.71 ? 39.59562 50.08918
    46.139 ? 39.60589 49.89506
    45.338 ? 39.61617 49.70692
    45.545 ? 39.62644 49.52454
    44.598 ? 39.63672 49.34769
    40.525 ? 39.647 49.17621
    41.151 ? 39.65728 49.0098
    40.679 ? 39.66756 48.84833
    42.28 ? 39.67784 48.69161
    43.139 ? 39.68812 48.53947
    43.915 ? 39.69841 48.39179
    49.615 ? 39.7087 48.24833
    47.416 ? 39.71899 48.10897
    49.676 ? 39.72928 47.97357
    46.574 ? 39.73958 47.84199
    54.662 ? 39.74987 47.71416
    53.694 ? 39.76017 47.58984
    45.498 ? 39.77047 47.46898
    45.2 ? 39.78077 47.35144
    42.939 ? 39.79107 47.23713
    44.031 ? 39.80138 47.12596
    44.256 ? 39.81168 47.01777
    43.483 ? 39.82199 46.91249
    48.125 ? 39.8323 46.81003
    45.383 ? 39.84261 46.71031
    47.26 ? 39.85293 46.61326
    44.356 ? 39.86324 46.51873
    43.208 ? 39.87356 46.42669
    42.31 ? 39.88388 46.33705
    46.091 ? 39.8942 46.24973
    47.368 ? 39.90453 46.16471
    41.702 ? 39.91485 46.08185
    45.836 ? 39.92518 46.00111
    50.784 ? 39.93551 45.92244
    48.136 ? 39.94584 45.84576
    45.864 ? 39.95617 45.77106
    49.025 ? 39.96651 45.69821
    46.104 ? 39.97685 45.6272
    40.31 ? 39.98719 45.55796
    43.895 ? 39.99753 45.49045
    44.965 ? 40.00787 45.42465
    39.062 ? 40.01821 45.36045
    43.021 ? 40.02856 45.29784
    47.363 ? 40.03891 45.23677
    47.361 ? 40.04926 45.17721
    42.065 ? 40.05962 45.11912
    41.955 ? 40.06997 45.06244
    45.722 ? 40.08033 45.00714
    51.225 ? 40.09069 44.95318
    48.944 ? 40.10105 44.90053
    45.285 ? 40.11141 44.84918
    48.619 ? 40.12178 44.79905
    49.724 ? 40.13215 44.75013
    48.29 ? 40.14252 44.70239
    44.154 ? 40.15289 44.6558
    44.338 ? 40.16326 44.61034
    47.372 ? 40.17364 44.56596
    43.3 ? 40.18402 44.52265
    42.177 ? 40.1944 44.48037
    48.087 ? 40.20478 44.4391
    44.353 ? 40.21516 44.39884
    42.401 ? 40.22555 44.35952
    44.957 ? 40.23594 44.32114
    44.175 ? 40.24633 44.28368
    43.305 ? 40.25672 44.24712
    45.462 ? 40.26712 44.21145
    50.862 ? 40.27752 44.17661
    51.205 ? 40.28792 44.14261
    48.667 ? 40.29832 44.10942
    47.105 ? 40.30872 44.07703
    51.353 ? 40.31913 44.04542
    45.1 ? 40.32954 44.01457
    49.528 ? 40.33995 43.98445
    48.147 ? 40.35037 43.95507
    43.295 ? 40.36078 43.92639
    37.58 ? 40.3712 43.89841
    44.309 ? 40.38162 43.87111
    43.16 ? 40.39204 43.84447
    42.149 ? 40.40247 43.81847
    43.124 ? 40.41289 43.79311
    39.841 ? 40.42332 43.76839
    36.964 ? 40.43376 43.74426
    41.089 ? 40.44419 43.72073
    42.1 ? 40.45463 43.69778
    45.665 ? 40.46507 43.6754
    46.1 ? 40.47551 43.65359
    43.186 ? 40.48595 43.63231
    42.782 ? 40.4964 43.61158
    41.144 ? 40.50685 43.59137
    45.272 ? 40.5173 43.57167
    50.33 ? 40.52775 43.55249
    45.797 ? 40.53821 43.53379
    48.644 ? 40.54866 43.51558
    49.926 ? 40.55912 43.49784
    44.12 ? 40.56959 43.48057
    36.673 ? 40.58005 43.46377
    38.798 ? 40.59052 43.4474
    42.716 ? 40.60099 43.43148
    42.358 ? 40.61146 43.41598
    40.336 ? 40.62194 43.40091
    42.156 ? 40.63242 43.38626
    43.685 ? 40.6429 43.37202
    46.929 ? 40.65338 43.35817
    45.495 ? 40.66386 43.34471
    46.35 ? 40.67435 43.33165
    44.733 ? 40.68484 43.31896
    41.264 ? 40.69533 43.30665
    44.006 ? 40.70583 43.2947
    38.896 ? 40.71633 43.28311
    45.698 ? 40.72683 43.27187
    50.679 ? 40.73733 43.26098
    42.897 ? 40.74784 43.25044
    42.119 ? 40.75834 43.24022
    43.533 ? 40.76886 43.23034
    45.383 ? 40.77937 43.22078
    45.702 ? 40.78989 43.21155
    45.891 ? 40.8004 43.20262
    43.067 ? 40.81093 43.194
    43.142 ? 40.82145 43.18569
    47.631 ? 40.83197 43.17768
    43.724 ? 40.8425 43.16996
    44.557 ? 40.85304 43.16254
    48.726 ? 40.86357 43.15539
    50.239 ? 40.87411 43.14853
    48.094 ? 40.88465 43.14195
    44.615 ? 40.89519 43.13564
    47.523 ? 40.90574 43.1296
    47.388 ? 40.91628 43.12382
    40.975 ? 40.92683 43.11831
    40.763 ? 40.93739 43.11305
    42.965 ? 40.94794 43.10805
    40.834 ? 40.9585 43.1033
    36.496 ? 40.96906 43.0988
    39.109 ? 40.97963 43.09454
    42.42 ? 40.9902 43.09052
    45.052 ? 41.00077 43.08674
    44.84 ? 41.01134 43.08319
    38.858 ? 41.02191 43.07988
    37.593 ? 41.03249 43.07679
    41.358 ? 41.04307 43.07393
    42.133 ? 41.05366 43.0713
    37.503 ? 41.06424 43.06889
    37.244 ? 41.07483 43.06669
    44.51 ? 41.08543 43.06471
    46.375 ? 41.09602 43.06295
    41.85 ? 41.10662 43.0614
    43.202 ? 41.11722 43.06005
    46.83 ? 41.12783 43.05892
    44.18 ? 41.13843 43.05798
    44.162 ? 41.14904 43.05725
    46.323 ? 41.15966 43.05673
    46.953 ? 41.17027 43.0564
    52.859 ? 41.18089 43.05627
    51.724 ? 41.19151 43.05634
    48.476 ? 41.20214 43.05659
    44.339 ? 41.21276 43.05705
    41.793 ? 41.22339 43.0577
    46.277 ? 41.23403 43.05853
    51.949 ? 41.24466 43.05955
    44.609 ? 41.2553 43.06076
    38.286 ? 41.26595 43.06216
    39.293 ? 41.27659 43.06374
    43.137 ? 41.28724 43.0655
    42.283 ? 41.29789 43.06745
    46.003 ? 41.30855 43.06958
    45.054 ? 41.3192 43.07189
    40.821 ? 41.32986 43.07438
    47.415 ? 41.34053 43.07705
    46.012 ? 41.35119 43.0799
    39.049 ? 41.36186 43.08292
    46.026 ? 41.37254 43.08613
    50.934 ? 41.38321 43.08951
    44.961 ? 41.39389 43.09307
    43.902 ? 41.40457 43.0968
    47.631 ? 41.41526 43.10071
    45.79 ? 41.42595 43.1048
    47.875 ? 41.43664 43.10906
    48.908 ? 41.44734 43.1135
    48.134 ? 41.45803 43.11811
    44.206 ? 41.46873 43.1229
    42.611 ? 41.47944 43.12786
    46.393 ? 41.49015 43.13301
    41.513 ? 41.50086 43.13832
    43.081 ? 41.51157 43.14382
    47.364 ? 41.52229 43.14949
    49.371 ? 41.53301 43.15534
    48.336 ? 41.54373 43.16137
    43.833 ? 41.55446 43.16758
    44.06 ? 41.56519 43.17397
    39.977 ? 41.57592 43.18054
    40.796 ? 41.58666 43.1873
    44.355 ? 41.5974 43.19424
    43.662 ? 41.60814 43.20136
    43.18 ? 41.61889 43.20867
    46.146 ? 41.62964 43.21616
    48.256 ? 41.64039 43.22385
    45.179 ? 41.65115 43.23173
    45.328 ? 41.66191 43.2398
    48.914 ? 41.67267 43.24806
    45.881 ? 41.68344 43.25652
    42.68 ? 41.69421 43.26518
    43.228 ? 41.70498 43.27404
    46.016 ? 41.71576 43.28311
    50.329 ? 41.72654 43.29237
    49.924 ? 41.73732 43.30185
    49.099 ? 41.74811 43.31154
    49.129 ? 41.7589 43.32145
    47.464 ? 41.76969 43.33157
    42.8 ? 41.78049 43.34191
    40.578 ? 41.79129 43.35248
    46.804 ? 41.8021 43.36328
    47.267 ? 41.8129 43.37431
    43.37 ? 41.82371 43.38557
    45.505 ? 41.83453 43.39708
    46.956 ? 41.84535 43.40883
    44.194 ? 41.85617 43.42083
    46.7 ? 41.86699 43.43308
    44.639 ? 41.87782 43.4456
    43.599 ? 41.88865 43.45837
    52.609 ? 41.89949 43.47142
    50.31 ? 41.91033 43.48475
    45.655 ? 41.92117 43.49836
    47.126 ? 41.93202 43.51227
    47.494 ? 41.94287 43.52646
    40.411 ? 41.95372 43.54096
    48.649 ? 41.96458 43.55578
    52.314 ? 41.97544 43.57091
    48.174 ? 41.9863 43.58637
    45.454 ? 41.99717 43.60217
    46.499 ? 42.00804 43.61831
    45.518 ? 42.01892 43.63481
    44.489 ? 42.0298 43.65167
    45.212 ? 42.04068 43.66891
    46.346 ? 42.05157 43.68653
    48.688 ? 42.06246 43.70456
    47.427 ? 42.07335 43.723
    41.157 ? 42.08425 43.74186
    38.944 ? 42.09515 43.76115
    44.526 ? 42.10605 43.7809
    47.777 ? 42.11696 43.80111
    44.866 ? 42.12787 43.82181
    45.843 ? 42.13879 43.843
    40.841 ? 42.14971 43.86472
    39.854 ? 42.16063 43.88695
    43.822 ? 42.17156 43.90975
    42.546 ? 42.18249 43.93312
    47.103 ? 42.19343 43.95709
    45.605 ? 42.20437 43.98167
    45.832 ? 42.21531 44.00689
    45.43 ? 42.22626 44.03277
    48.183 ? 42.23721 44.11473
    41.11 ? 42.24816 44.14225
    44.669 ? 42.25912 44.17053
    43.804 ? 42.27008 44.19957
    42.213 ? 42.28105 44.22944
    45.442 ? 42.29202 44.26016
    42.045 ? 42.30299 44.29176
    39.622 ? 42.31397 44.32429
    45.63 ? 42.32495 44.35778
    43.857 ? 42.33593 44.39228
    53.731 ? 42.34692 44.42784
    55.766 ? 42.35792 44.4645
    53.336 ? 42.36891 44.50233
    46.397 ? 42.37991 44.54135
    44.261 ? 42.39092 44.58166
    45.606 ? 42.40193 44.62331
    48.422 ? 42.41294 44.66636
    47.648 ? 42.42396 44.71088
    46.244 ? 42.43498 44.75695
    41.695 ? 42.446 44.80466
    39.45 ? 42.45703 44.8541
    43.511 ? 42.46807 44.90535
    46.384 ? 42.4791 44.95852
    42.085 ? 42.49014 45.0137
    42.404 ? 42.50119 45.07104
    44.99 ? 42.51224 45.13064
    43.575 ? 42.52329 45.19264
    48.344 ? 42.53435 45.25718
    49.468 ? 42.54541 45.32441
    46.519 ? 42.55648 45.39452
    45.114 ? 42.56755 45.46767
    49.367 ? 42.57862 45.54407
    51.742 ? 42.5897 45.62393
    50.918 ? 42.60078 45.70744
    44.07 ? 42.61187 45.79492
    44.26 ? 42.62296 45.8866
    44.594 ? 42.63406 45.98279
    47.502 ? 42.64516 46.0838
    46.6 ? 42.65626 46.18996
    47.704 ? 42.66737 46.3017
    53.159 ? 42.67848 46.41944
    45.064 ? 42.68959 46.54362
    44.987 ? 42.70072 46.67476
    48.507 ? 42.71184 46.81338
    46.045 ? 42.72297 46.96018
    44.605 ? 42.7341 47.1158
    47.63 ? 42.74524 47.281
    50.27 ? 42.75638 47.45663
    48.344 ? 42.76753 47.64357
    49.353 ? 42.77868 47.84297
    50.187 ? 42.78983 48.05597
    49.898 ? 42.80099 48.28387
    49.985 ? 42.81215 48.52815
    55.851 ? 42.82332 48.79042
    50.111 ? 42.83449 49.07272
    45.419 ? 42.84567 49.37713
    54.12 ? 42.85685 49.70611
    56.97 ? 42.86804 50.06249
    50.394 ? 42.87923 50.44938
    51.275 ? 42.89042 50.87078
    49.943 ? 42.90162 51.33096
    51.184 ? 42.91282 51.83507
    50.178 ? 42.92403 52.38927
    57.529 ? 42.93524 53.00103
    54.671 ? 42.94646 53.68082
    51.411 ? 42.95768 54.44308
    55.203 ? 42.96891 55.31056
    56.814 ? 42.98014 56.31906
    56.665 ? 42.99137 57.52091
    60.339 ? 43.00261 58.98354
    61.13 ? 43.01385 60.77195
    63.821 ? 43.0251 62.92149
    69.232 ? 43.03635 65.40383
    78.644 ? 43.04761 68.09603
    89.125 ? 43.05887 70.78123
    93.509 ? 43.07014 73.2776
    97.889 ? 43.08141 75.69562
    94.42 ? 43.09269 78.41048
    82.703 ? 43.10397 81.81837
    76.841 ? 43.11525 86.26015
    81.336 ? 43.12654 92.06709
    88.804 ? 43.13783 99.69239
    91.649 ? 43.14913 109.99013
    99.86 ? 43.16044 124.82104
    117.866 ? 43.17174 148.26303
    146.391 ? 43.18306 188.44564
    175.5 ? 43.19437 259.46096
    250.371 ? 43.2057 381.37415
    351.881 ? 43.21702 575.48541
    522.091 ? 43.22836 853.73143
    775.211 ? 43.23969 1203.4004
    1061.336 ? 43.25103 1572.4432
    1441.107 ? 43.26238 1859.46784
    1911.871 ? 43.27373 1939.95312
    2220.409 ? 43.28509 1769.71915
    2059.4 ? 43.29645 1437.12648
    1493.167 ? 43.30781 1066.19882
    904.847 ? 43.31918 739.64094
    532.202 ? 43.33056 493.16846
    337.721 ? 43.34194 328.28996
    231.838 ? 43.35332 228.06814
    174.1 ? 43.36471 170.67483
    143.423 ? 43.3761 138.04276
    123.455 ? 43.3875 118.46534
    113.142 ? 43.39891 105.5432
    107.172 ? 43.41031 96.18437
    91.693 ? 43.42173 88.95546
    88.769 ? 43.43315 83.16205
    89.058 ? 43.44457 78.42191
    77.604 ? 43.456 74.48721
    77.141 ? 43.46743 71.1869
    79.329 ? 43.47887 68.39302
    70.132 ? 43.49031 66.00823
    62.246 ? 43.50176 63.95794
    58.792 ? 43.51322 62.18209
    57.468 ? 43.52467 60.63485
    55.016 ? 43.53614 59.27906
    61.855 ? 43.54761 58.08478
    59.191 ? 43.55908 57.02796
    57.851 ? 43.57056 56.08801
    57.693 ? 43.58204 55.2488
    56.368 ? 43.59353 54.49665
    54.903 ? 43.60502 53.8201
    53.218 ? 43.61652 53.20971
    50.569 ? 43.62803 52.65694
    53.513 ? 43.63953 52.15505
    52.875 ? 43.65105 51.69812
    49.343 ? 43.66257 51.28106
    55.141 ? 43.67409 50.89958
    53.896 ? 43.68562 50.54964
    49.282 ? 43.69716 50.22805
    51.329 ? 43.7087 49.93194
    49.813 ? 43.72024 49.65875
    49.824 ? 43.73179 49.40636
    52.522 ? 43.74335 49.17264
    48.712 ? 43.75491 48.95593
    46.072 ? 43.76647 48.75469
    43.784 ? 43.77804 48.56757
    48.456 ? 43.78962 48.39338
    54.675 ? 43.8012 48.23093
    48.036 ? 43.81279 48.07929
    50.428 ? 43.82438 47.93759
    55.924 ? 43.83598 47.80504
    52.443 ? 43.84758 47.68096
    50.305 ? 43.85919 47.56461
    46.064 ? 43.8708 47.45547
    47.803 ? 43.88242 47.353
    51.226 ? 43.89404 47.25672
    50.357 ? 43.90567 47.1662
    46.317 ? 43.91731 47.08101
    44.619 ? 43.92895 47.00079
    46.767 ? 43.94059 46.92521
    49.394 ? 43.95224 46.85397
    46.702 ? 43.9639 46.78681
    51.405 ? 43.97556 46.72341
    52.678 ? 43.98723 46.66356
    53.781 ? 43.9989 46.60704
    59.905 ? 44.01058 46.55366
    52.539 ? 44.02226 46.50323
    50.191 ? 44.03395 46.45554
    47.899 ? 44.04564 46.41046
    42.888 ? 44.05734 46.36784
    46.626 ? 44.06905 46.32753
    46.775 ? 44.08076 46.28943
    48.78 ? 44.09248 46.25337
    48.913 ? 44.1042 46.21926
    44.299 ? 44.11593 46.18701
    47.074 ? 44.12766 46.15651
    46.359 ? 44.1394 46.12768
    43.447 ? 44.15114 46.10041
    43.613 ? 44.16289 46.07464
    44.265 ? 44.17465 46.05029
    45.743 ? 44.18641 46.02729
    44.395 ? 44.19817 46.00559
    44.098 ? 44.20994 45.9851
    43.314 ? 44.22172 45.96578
    46.797 ? 44.23351 45.94757
    42.632 ? 44.24529 45.93041
    41.263 ? 44.25709 45.91428
    42.963 ? 44.26889 45.89911
    44.508 ? 44.2807 45.88486
    44.054 ? 44.29251 45.87149
    46.404 ? 44.30433 45.85897
    49.78 ? 44.31615 45.84726
    46.615 ? 44.32798 45.83632
    40.755 ? 44.33981 45.82613
    45.172 ? 44.35165 45.81664
    47.308 ? 44.3635 45.80784
    44.412 ? 44.37535 45.79969
    37.789 ? 44.38721 45.79217
    40.978 ? 44.39907 45.78526
    43.603 ? 44.41094 45.77892
    43.177 ? 44.42282 45.77315
    44.709 ? 44.4347 45.76791
    43.556 ? 44.44658 45.76319
    47.957 ? 44.45848 45.75897
    54.687 ? 44.47038 45.75523
    49.449 ? 44.48228 45.75195
    50.231 ? 44.49419 45.74912
    50.974 ? 44.50611 45.74671
    45.804 ? 44.51803 45.74473
    48.909 ? 44.52996 45.74314
    49.656 ? 44.54189 45.74194
    45.875 ? 44.55383 45.74112
    56.756 ? 44.56578 45.74065
    57.006 ? 44.57773 45.74054
    49.932 ? 44.58969 45.74077
    52.753 ? 44.60165 45.74132
    46.301 ? 44.61362 45.7422
    41.503 ? 44.6256 45.74337
    40.873 ? 44.63758 45.74485
    47.417 ? 44.64957 45.74662
    49.581 ? 44.66156 45.74867
    52.113 ? 44.67356 45.75099
    48.599 ? 44.68557 45.75357
    48.792 ? 44.69758 45.75641
    47.481 ? 44.7096 45.7595
    42.811 ? 44.72162 45.76283
    48.358 ? 44.73365 45.7664
    48.092 ? 44.74569 45.7702
    43.205 ? 44.75773 45.77421
    41.639 ? 44.76978 45.77845
    42.83 ? 44.78184 45.7829
    41.882 ? 44.7939 45.78755
    46.383 ? 44.80597 45.79241
    47.639 ? 44.81804 45.79746
    43.296 ? 44.83012 45.8027
    41.627 ? 44.8422 45.80812
    43.614 ? 44.8543 45.81373
    49.769 ? 44.8664 45.81952
    49.409 ? 44.8785 45.82547
    45.842 ? 44.89061 45.8316
    48.262 ? 44.90273 45.8379
    51.103 ? 44.91485 45.84435
    46.815 ? 44.92698 45.85096
    50.348 ? 44.93912 45.85773
    49.215 ? 44.95126 45.86465
    45.407 ? 44.96341 45.87172
    49.887 ? 44.97556 45.87893
    48.969 ? 44.98772 45.88629
    50.407 ? 44.99989 45.89378
    51.819 ? 45.01207 45.90141
    51.641 ? 45.02425 45.90918
    46.539 ? 45.03643 45.91708
    43.863 ? 45.04863 45.92511
    44.323 ? 45.06083 45.93327
    48.972 ? 45.07303 45.64695
    47.028 ? 45.08524 45.65634
    47.779 ? 45.09747 45.66585
    47.031 ? 45.10969 45.67547
    46.779 ? 45.12192 45.6852
    47.277 ? 45.13416 45.69505
    47.223 ? 45.14641 45.705
    50.298 ? 45.15866 45.71506
    49.683 ? 45.17092 45.72523
    52.603 ? 45.18318 45.7355
    48.973 ? 45.19545 45.74588
    47.594 ? 45.20773 45.75636
    52.54 ? 45.22001 45.76694
    51.351 ? 45.2323 45.77761
    52.456 ? 45.2446 45.78839
    55.928 ? 45.2569 45.79926
    52.592 ? 45.26921 45.81023
    51.455 ? 45.28153 45.8213
    47.939 ? 45.29385 45.83246
    46.887 ? 45.30618 45.84371
    48.038 ? 45.31852 45.85505
    45.316 ? 45.33086 45.86649
    50.146 ? 45.34321 45.87802
    45.808 ? 45.35557 45.88963
    44.564 ? 45.36793 45.90134
    45.825 ? 45.3803 45.91314
    43.837 ? 45.39268 45.92502
    46.718 ? 45.40506 45.93699
    48.451 ? 45.41746 45.94906
    50.628 ? 45.42985 45.9612
    50.479 ? 45.44226 45.97344
    47.651 ? 45.45466 45.98576
    41.115 ? 45.46708 45.99817
    40.875 ? 45.47951 46.01066
    42.946 ? 45.49194 46.02324
    42.428 ? 45.50438 46.0359
    47.722 ? 45.51682 46.04865
    50.194 ? 45.52927 46.06149
    46.924 ? 45.54173 46.07441
    44.215 ? 45.55419 46.08741
    44.767 ? 45.56667 46.1005
    49.269 ? 45.57915 46.11368
    46.5 ? 45.59163 46.12694
    51.664 ? 45.60412 46.14029
    48.498 ? 45.61662 46.15372
    45.614 ? 45.62913 46.16724
    48.499 ? 45.64164 46.18085
    46.999 ? 45.65416 46.19454
    46.949 ? 45.66669 46.20832
    48.774 ? 45.67922 46.22218
    47.12 ? 45.69177 46.23614
    50.762 ? 45.70431 46.25018
    52.12 ? 45.71687 46.26431
    51.81 ? 45.72943 46.27853
    54.606 ? 45.742 46.29284
    42.951 ? 45.75458 46.30724
    45.515 ? 45.76716 46.32173
    47.192 ? 45.77975 46.33631
    45.255 ? 45.79235 46.35099
    44.961 ? 45.80495 46.36576
    47.238 ? 45.81756 46.38062
    46.885 ? 45.83018 46.39558
    45.096 ? 45.84281 46.41063
    48.704 ? 45.85544 46.42578
    51.41 ? 45.86808 46.44103
    51.15 ? 45.88073 46.45638
    51.488 ? 45.89338 46.47182
    55.165 ? 45.90604 46.48737
    53.222 ? 45.91871 46.50302
    53.398 ? 45.93139 46.51878
    50.525 ? 45.94407 46.53464
    52.41 ? 45.95676 46.5506
    55.136 ? 45.96946 46.56668
    52.852 ? 45.98216 46.58286
    51.058 ? 45.99488 46.59916
    47.487 ? 46.0076 46.61557
    40.371 ? 46.02032 46.63209
    46.718 ? 46.03305 46.64873
    48.113 ? 46.0458 46.66548
    45.621 ? 46.05855 46.68236
    44.027 ? 46.0713 46.69935
    45.339 ? 46.08406 46.71648
    43.511 ? 46.09683 46.73372
    45.482 ? 46.10961 46.7511
    44.87 ? 46.1224 46.7686
    44.76 ? 46.13519 46.78624
    54.58 ? 46.14799 46.80402
    54.633 ? 46.1608 46.82193
    41.555 ? 46.17361 46.83998
    42.199 ? 46.18643 46.90836
    44.715 ? 46.19926 46.92691
    47.309 ? 46.2121 46.9456
    45.618 ? 46.22494 46.96445
    46.618 ? 46.2378 46.98345
    47.654 ? 46.25066 47.00262
    54.203 ? 46.26352 47.02194
    51.391 ? 46.27639 47.04143
    45.029 ? 46.28928 47.0611
    45.857 ? 46.30217 47.08093
    50.323 ? 46.31506 47.10095
    51.446 ? 46.32797 47.12114
    51.083 ? 46.34088 47.14152
    45.237 ? 46.3538 47.16209
    50.232 ? 46.36673 47.18286
    51.738 ? 46.37966 47.28576
    49.157 ? 46.3926 47.30726
    49.367 ? 46.40555 47.32897
    44.566 ? 46.41851 47.3509
    43.42 ? 46.43148 47.37305
    47.6 ? 46.44445 47.39542
    49.704 ? 46.45743 47.41804
    53.157 ? 46.47042 47.44089
    49.638 ? 46.48341 47.46398
    52.673 ? 46.49641 47.48733
    52.874 ? 46.50943 47.51093
    51.326 ? 46.52245 47.5348
    48.386 ? 46.53547 47.55895
    45.811 ? 46.54851 47.58337
    48.998 ? 46.56155 47.60809
    52.699 ? 46.5746 47.63309
    51.531 ? 46.58766 47.65841
    47.989 ? 46.60072 47.68403
    46.397 ? 46.61379 47.70998
    49.906 ? 46.62687 47.73627
    48.757 ? 46.63996 47.76289
    51.405 ? 46.65306 47.78987
    49.256 ? 46.66616 47.81721
    48.845 ? 46.67928 47.84493
    44.755 ? 46.6924 47.87303
    44.899 ? 46.70552 47.90152
    51.127 ? 46.71866 47.93044
    52.927 ? 46.7318 47.95977
    52.458 ? 46.74495 47.98955
    49.612 ? 46.75812 48.01978
    50.042 ? 46.77128 48.05046
    46.466 ? 46.78446 48.08164
    47.38 ? 46.79764 48.11332
    46.783 ? 46.81083 48.14551
    43.412 ? 46.82403 48.17824
    46.617 ? 46.83724 48.21152
    50.556 ? 46.85045 48.24537
    48.778 ? 46.86368 48.27982
    46.739 ? 46.87691 48.31489
    45.365 ? 46.89015 48.35059
    46.525 ? 46.90339 48.38695
    45.593 ? 46.91665 48.42399
    47.152 ? 46.92991 48.46176
    52.807 ? 46.94318 48.50026
    53.745 ? 46.95646 48.53952
    54.047 ? 46.96975 48.57958
    46.679 ? 46.98305 48.62048
    43.56 ? 46.99635 48.66223
    46.663 ? 47.00966 48.70489
    51.623 ? 47.02298 48.74848
    47.66 ? 47.03631 48.79302
    51.855 ? 47.04964 48.8386
    52.675 ? 47.06299 48.88523
    49.787 ? 47.07634 48.93296
    50.709 ? 47.0897 48.98184
    50.61 ? 47.10307 49.0319
    50.923 ? 47.11645 49.08323
    51.387 ? 47.12984 49.13587
    48.354 ? 47.14323 49.18988
    44.965 ? 47.15663 49.24532
    41.227 ? 47.17004 49.30224
    45.624 ? 47.18346 49.36074
    44.933 ? 47.19689 49.42089
    48.471 ? 47.21032 49.48275
    45.79 ? 47.22376 49.54643
    48.149 ? 47.23722 49.61198
    51.122 ? 47.25068 49.67955
    51.541 ? 47.26415 49.7492
    50.177 ? 47.27762 49.82106
    47.927 ? 47.29111 49.89524
    49.342 ? 47.3046 49.97183
    52.663 ? 47.3181 50.05101
    49.375 ? 47.33161 50.13291
    46.479 ? 47.34513 50.21766
    44.717 ? 47.35866 50.30544
    49.315 ? 47.37219 50.39639
    48.084 ? 47.38574 50.49073
    45.162 ? 47.39929 50.58866
    47.785 ? 47.41285 50.69037
    50.214 ? 47.42642 50.7961
    53.243 ? 47.44 50.90607
    45.108 ? 47.45358 51.02059
    47.211 ? 47.46718 51.13994
    48 ? 47.48078 51.26441
    47.755 ? 47.49439 51.39435
    55.227 ? 47.50801 51.53007
    58.184 ? 47.52164 51.67206
    56.764 ? 47.53528 51.8207
    53.717 ? 47.54892 51.97646
    53.845 ? 47.56258 52.13984
    49.262 ? 47.57624 52.31135
    49.665 ? 47.58991 52.4917
    50.832 ? 47.60359 52.6815
    50.907 ? 47.61728 52.88148
    46.275 ? 47.63098 53.09243
    47.011 ? 47.64469 53.31517
    50.872 ? 47.6584 53.55079
    53.668 ? 47.67213 53.8003
    56.861 ? 47.68586 54.06488
    56.413 ? 47.6996 54.34584
    54.886 ? 47.71335 54.64454
    48.898 ? 47.7271 54.96278
    49.549 ? 47.74087 55.3023
    46.67 ? 47.75465 55.6651
    50.429 ? 47.76843 56.05345
    58.008 ? 47.78223 56.4698
    57.866 ? 47.79603 56.91725
    55.807 ? 47.80984 57.39896
    54.232 ? 47.82366 57.91861
    52.094 ? 47.83749 58.48041
    54.011 ? 47.85133 59.08897
    55.829 ? 47.86517 59.75017
    55.434 ? 47.87903 60.47017
    60.639 ? 47.89289 61.25628
    60.792 ? 47.90676 62.11699
    59.465 ? 47.92064 63.0619
    59.992 ? 47.93453 64.10315
    63.063 ? 47.94843 65.25409
    64.879 ? 47.96234 66.53083
    62.271 ? 47.97626 67.95252
    53.768 ? 47.99018 69.5416
    58.521 ? 48.00412 71.32661
    69.37 ? 48.01806 73.34061
    69.562 ? 48.03202 75.6245
    76.852 ? 48.04598 78.22867
    69.328 ? 48.05995 81.21475
    74.361 ? 48.07393 84.663
    81.831 ? 48.08792 88.67196
    80.578 ? 48.10191 93.36894
    85.971 ? 48.11592 98.91899
    86.528 ? 48.12994 105.53765
    100.89 ? 48.14396 113.52417
    110.859 ? 48.158 123.30028
    126.205 ? 48.17204 135.54179
    132.841 ? 48.18609 151.49931
    139.715 ? 48.20015 173.7796
    170.281 ? 48.21422 208.03921
    218.25 ? 48.2283 265.75318
    290.672 ? 48.24239 367.51332
    389.336 ? 48.25649 544.1394
    541.745 ? 48.27059 831.08196
    830.779 ? 48.28471 1253.34383
    1259.79 ? 48.29884 1801.52846
    1815.788 ? 48.31297 2407.34964
    2454.182 ? 48.32711 2923.71142
    2901.188 ? 48.34127 3145.33067
    3013.659 ? 48.35543 2953.95922
    2676.908 ? 48.3696 2452.90478
    1981.166 ? 48.38378 1847.69899
    1312.027 ? 48.39797 1291.75387
    846.76 ? 48.41217 858.97296
    553.599 ? 48.42637 562.1156
    380.77 ? 48.44059 378.2465
    291.419 ? 48.45482 271.95275
    223.026 ? 48.46906 211.73749
    188.653 ? 48.4833 176.21288
    168.245 ? 48.49755 153.2864
    148.967 ? 48.51182 136.98994
    131.074 ? 48.52609 124.54802
    112.302 ? 48.54037 114.64125
    101.004 ? 48.55466 106.56709
    90.312 ? 48.56896 99.88352
    92.642 ? 48.58328 94.29037
    90.677 ? 48.59759 89.56502
    86.096 ? 48.61193 85.53892
    84.59 ? 48.62626 82.08326
    83.956 ? 48.64061 79.09466
    78.486 ? 48.65497 76.49439
    70.925 ? 48.66933 74.21876
    60.123 ? 48.68371 72.21656
    66.332 ? 48.6981 70.44673
    69.727 ? 48.71249 68.87419
    69.908 ? 48.7269 67.47149
    67.308 ? 48.74131 66.21539
    59.101 ? 48.75574 65.08646
    57.592 ? 48.77017 64.06867
    63.174 ? 48.78461 63.14761
    63.291 ? 48.79906 62.31188
    55.681 ? 48.81353 61.55147
    61.064 ? 48.828 60.85781
    58.736 ? 48.84248 60.22366
    50.613 ? 48.85697 59.64224
    57.168 ? 48.87147 59.10819
    59.961 ? 48.88598 58.61665
    55.446 ? 48.9005 58.16337
    56.145 ? 48.91503 57.74475
    58.949 ? 48.92957 57.35723
    54.668 ? 48.94412 56.99806
    52.123 ? 48.95867 56.66463
    56.62 ? 48.97324 56.35468
    54.596 ? 48.98782 56.06625
    50.552 ? 49.00241 55.79733
    48.819 ? 49.017 55.54637
    49.035 ? 49.03161 55.31192
    49.478 ? 49.04623 55.09266
    57.109 ? 49.06085 54.88744
    56.684 ? 49.07548 54.69508
    49.557 ? 49.09013 54.51466
    52.888 ? 49.10478 54.34529
    53.428 ? 49.11945 54.18618
    57.237 ? 49.13413 54.03664
    59.069 ? 49.14881 53.89591
    48.614 ? 49.1635 53.76341
    43.568 ? 49.17821 53.63861
    53.257 ? 49.19292 53.52099
    56 ? 49.20765 53.4101
    52.782 ? 49.22238 53.30546
    51.425 ? 49.23712 53.2067
    55.099 ? 49.25187 53.11344
    50.247 ? 49.26664 53.02537
    48.049 ? 49.28141 52.94219
    46.725 ? 49.2962 52.86356
    47.898 ? 49.31099 52.78923
    44.762 ? 49.32579 52.71896
    45.196 ? 49.3406 52.65253
    49.453 ? 49.35543 52.58974
    48.745 ? 49.37026 52.53034
    53.298 ? 49.3851 52.47418
    53.813 ? 49.39995 52.42108
    54.221 ? 49.41481 52.37088
    56.445 ? 49.42969 52.32345
    57.298 ? 49.44457 52.27861
    55.69 ? 49.45946 52.23624
    50.612 ? 49.47436 52.19624
    49.826 ? 49.48928 52.15847
    49.163 ? 49.5042 52.12286
    50.346 ? 49.51913 52.08925
    49.362 ? 49.53407 52.05759
    52.181 ? 49.54903 52.02777
    50.949 ? 49.56399 51.99972
    53.777 ? 49.57896 51.97336
    50.679 ? 49.59394 51.9486
    48.066 ? 49.60894 51.92537
    46.668 ? 49.62394 51.90362
    43.062 ? 49.63896 51.88328
    45.878 ? 49.65398 51.8643
    49.167 ? 49.66901 51.8466
    52.35 ? 49.68405 51.83015
    57.651 ? 49.69911 51.81489
    58.121 ? 49.71417 51.80078
    57.998 ? 49.72925 51.78777
    48.749 ? 49.74433 51.77582
    42.153 ? 49.75943 51.76489
    49.479 ? 49.77453 51.75493
    46.326 ? 49.78965 51.74592
    46.12 ? 49.80477 51.73783
    50.931 ? 49.8199 51.73061
    51.789 ? 49.83505 51.72424
    49.511 ? 49.85021 51.71868
    47.371 ? 49.86537 51.71392
    48.508 ? 49.88055 51.70993
    47.417 ? 49.89574 51.70667
    47.85 ? 49.91093 51.70413
    46.75 ? 49.92614 51.70228
    46.547 ? 49.94136 51.7011
    46.953 ? 49.95659 51.70058
    52.081 ? 49.97183 51.70068
    54.185 ? 49.98707 51.70139
    45.141 ? 50.00233 51.7027
    51.376 ? 50.0176 51.70459
    55.524 ? 50.03288 51.70705
    51.387 ? 50.04817 51.71005
    49.658 ? 50.06347 51.71357
    50.648 ? 50.07878 51.71762
    59.995 ? 50.0941 51.72217
    54.788 ? 50.10944 51.72723
    48.953 ? 50.12478 51.73275
    45.995 ? 50.14013 51.73875
    49.755 ? 50.1555 51.7452
    51.47 ? 50.17087 51.7521
    49.111 ? 50.18625 51.75945
    49.349 ? 50.20165 51.76722
    54.56 ? 50.21705 51.77541
    50.763 ? 50.23247 51.78401
    53.393 ? 50.2479 51.79301
    51.027 ? 50.26333 51.80242
    49.892 ? 50.27878 51.81221
    47.824 ? 50.29424 51.82238
    51.978 ? 50.30971 51.83293
    51.357 ? 50.32519 51.84385
    52.908 ? 50.34068 51.85513
    61.376 ? 50.35617 51.86677
    54.536 ? 50.37169 51.87877
    47.108 ? 50.38721 51.89111
    50.267 ? 50.40274 51.90379
    50.888 ? 50.41828 51.91682
    53.933 ? 50.43384 51.93018
    46.759 ? 50.4494 51.94387
    49.253 ? 50.46497 51.95789
    51.667 ? 50.48056 51.97224
    44.314 ? 50.49615 51.98691
    48.782 ? 50.51176 52.00189
    53.152 ? 50.52738 52.0172
    61.411 ? 50.54301 52.03282
    56.668 ? 50.55864 52.04876
    56.592 ? 50.5743 52.06501
    53.665 ? 50.58995 52.08156
    55.871 ? 50.60563 52.09842
    59.02 ? 50.62131 52.11559
    50.258 ? 50.637 52.13307
    51.992 ? 50.6527 52.15086
    55.932 ? 50.66841 52.16894
    54.787 ? 50.68414 52.18734
    51.514 ? 50.69988 52.20604
    50.267 ? 50.71562 52.22504
    49.386 ? 50.73138 52.24436
    49.284 ? 50.74715 52.26397
    55.261 ? 50.76293 52.28389
    48.769 ? 50.77871 52.30412
    49.763 ? 50.79452 52.32467
    46.439 ? 50.81033 52.34551
    51.24 ? 50.82615 52.488
    49.036 ? 50.84198 52.50997
    50.435 ? 50.85782 52.53225
    51.5 ? 50.87368 52.55486
    51.38 ? 50.88955 52.57779
    53.592 ? 50.90542 52.60104
    50.589 ? 50.92131 52.62462
    46.95 ? 50.93721 52.64853
    48.824 ? 50.95312 52.67278
    50.394 ? 50.96904 52.69731
    48.905 ? 50.98497 52.72224
    49.818 ? 51.00091 52.74751
    51.153 ? 51.01686 52.77313
    53.352 ? 51.03283 52.79911
    48.665 ? 51.0488 52.82544
    46.87 ? 51.06479 52.85214
    52.351 ? 51.08079 52.87921
    52.08 ? 51.09679 52.90665
    55.115 ? 51.11282 52.93447
    49.8 ? 51.12884 52.96267
    45.728 ? 51.14488 52.99126
    46.406 ? 51.16094 53.02026
    51.637 ? 51.177 53.04965
    56.04 ? 51.19308 53.07946
    52.636 ? 51.20916 53.10969
    47.703 ? 51.22526 53.14035
    48.524 ? 51.24137 53.17144
    48.665 ? 51.25748 53.17947
    47.515 ? 51.27362 53.21154
    50.261 ? 51.28975 53.24406
    45.459 ? 51.3059 53.27705
    42.79 ? 51.32207 53.31053
    50.402 ? 51.33824 53.3445
    56.126 ? 51.35443 53.37896
    48.599 ? 51.37063 53.41394
    47.646 ? 51.38683 53.44944
    48.382 ? 51.40305 53.48548
    51.592 ? 51.41928 53.52207
    49.875 ? 51.43553 53.55922
    50.693 ? 51.45178 53.59694
    56.953 ? 51.46804 53.63525
    50.151 ? 51.48432 53.67417
    51.833 ? 51.5006 53.71371
    54.944 ? 51.5169 53.75388
    49.842 ? 51.53321 53.79471
    50.774 ? 51.54953 53.8362
    52.183 ? 51.56586 53.87839
    52.878 ? 51.58221 53.92128
    57.403 ? 51.59856 53.96489
    50.502 ? 51.61492 54.00926
    50.992 ? 51.6313 54.05438
    52.406 ? 51.64769 54.10031
    53.991 ? 51.66409 54.14705
    48.242 ? 51.6805 54.19462
    46.647 ? 51.69692 54.24306
    50.053 ? 51.71335 54.29238
    55.283 ? 51.7298 54.34263
    50.208 ? 51.74625 54.39382
    50.495 ? 51.76272 54.44598
    49.281 ? 51.7792 54.49915
    47.962 ? 51.79569 54.55335
    52.814 ? 51.81219 54.60864
    53.318 ? 51.8287 54.66503
    53.478 ? 51.84523 54.72256
    58.327 ? 51.86176 54.78129
    53.424 ? 51.87831 54.84123
    47.767 ? 51.89487 54.90245
    54.43 ? 51.91144 54.96497
    50.875 ? 51.92802 55.02886
    50.77 ? 51.94461 55.09415
    47.257 ? 51.96122 55.1609
    46.435 ? 51.97783 55.22917
    51.733 ? 51.99446 55.29901
    47.196 ? 52.0111 55.37047
    44.845 ? 52.02775 55.44363
    50.367 ? 52.04441 55.51854
    51.922 ? 52.06108 55.59528
    50.703 ? 52.07777 55.67392
    49.305 ? 52.09446 55.75452
    51.785 ? 52.11117 55.83719
    48.739 ? 52.12789 55.92198
    53.687 ? 52.14462 56.00901
    57.785 ? 52.16136 56.09836
    55.871 ? 52.17812 56.19012
    52.491 ? 52.19488 56.28441
    48.89 ? 52.21166 56.38131
    50.046 ? 52.22845 56.48098
    49.769 ? 52.24525 56.58352
    50.145 ? 52.26206 56.68905
    51.155 ? 52.27888 56.79773
    50.286 ? 52.29572 56.90968
    50.37 ? 52.31257 57.02509
    51.454 ? 52.32942 57.14409
    50.752 ? 52.3463 57.26686
    53.098 ? 52.36317 57.3936
    53.171 ? 52.38007 57.52448
    50.951 ? 52.39697 57.65975
    52.707 ? 52.41389 57.7996
    60.9 ? 52.43082 57.94426
    60.589 ? 52.44776 58.09402
    55.642 ? 52.46471 58.2491
    56.194 ? 52.48167 58.40985
    55.806 ? 52.49865 58.57654
    53.477 ? 52.51564 58.74949
    55.757 ? 52.53263 58.92908
    57.537 ? 52.54964 59.11566
    57.205 ? 52.56666 59.30968
    56.683 ? 52.5837 59.51156
    54.107 ? 52.60074 59.72175
    54.731 ? 52.6178 59.94079
    50.946 ? 52.63487 60.16918
    53.841 ? 52.65195 60.40759
    59.243 ? 52.66904 60.65661
    55.389 ? 52.68615 60.91691
    56.522 ? 52.70326 61.1893
    61.211 ? 52.72039 61.47452
    61.044 ? 52.73753 61.77355
    56.341 ? 52.75468 62.08732
    59.761 ? 52.77184 62.41682
    55.797 ? 52.78902 62.76331
    52.591 ? 52.80621 63.12793
    56.538 ? 52.82341 63.5122
    59.63 ? 52.84062 63.91755
    60.412 ? 52.85784 64.34563
    60.448 ? 52.87507 64.79836
    55.136 ? 52.89232 65.27765
    53.627 ? 52.90958 65.78592
    63.95 ? 52.92685 66.32559
    60.313 ? 52.94413 66.89937
    57.462 ? 52.96142 67.51051
    64.414 ? 52.97873 68.16228
    65.535 ? 52.99605 68.85882
    63.847 ? 53.01338 69.60438
    64.804 ? 53.03072 70.40383
    65.712 ? 53.04807 71.26292
    66.124 ? 53.06543 72.18773
    68.418 ? 53.08282 73.18587
    74.349 ? 53.1002 74.26543
    74.103 ? 53.1176 75.4358
    71.809 ? 53.13502 76.70821
    75.956 ? 53.15244 78.09496
    84.088 ? 53.16988 79.61141
    85.5 ? 53.18733 81.27466
    80.073 ? 53.20479 83.10495
    77.76 ? 53.22226 85.1268
    78.133 ? 53.23974 87.36833
    82.876 ? 53.25725 89.86514
    89.772 ? 53.27475 92.65854
    87.881 ? 53.29227 95.79925
    85.431 ? 53.30981 99.3504
    88.924 ? 53.32735 103.38844
    91.095 ? 53.34491 108.01264
    92.38 ? 53.36248 113.34553
    95.794 ? 53.38006 119.54518
    108.033 ? 53.39765 126.819
    115.843 ? 53.41525 135.44102
    124.496 ? 53.43288 145.80553
    140.214 ? 53.4505 158.5175
    160.976 ? 53.46815 174.66899
    172.428 ? 53.4858 196.50299
    186.859 ? 53.50346 228.81961
    215.165 ? 53.52114 281.46977
    260.186 ? 53.53883 372.29799
    344.47 ? 53.55654 528.51588
    479.959 ? 53.57425 782.45442
    720.948 ? 53.59197 1158.27902
    1125.408 ? 53.60971 1651.71936
    1725.291 ? 53.62746 2206.84112
    2458.589 ? 53.64523 2697.59222
    3037.668 ? 53.663 2939.75677
    3090.598 ? 53.68079 2811.65471
    2608.575 ? 53.69859 2390.20649
    1876.173 ? 53.7164 1861.56375
    1219.065 ? 53.73422 1373.12667
    817.363 ? 53.75206 1001.49137
    634.718 ? 53.7699 770.55965
    564.893 ? 53.78776 677.42713
    602.056 ? 53.80563 719.62528
    735.566 ? 53.82352 912.29523
    958.289 ? 53.84142 1287.93677
    1367.34 ? 53.85933 1874.05594
    2011.857 ? 53.87725 2656.53667
    2862.711 ? 53.89518 3540.1182
    3846.521 ? 53.91313 4315.84275
    4673.593 ? 53.93108 4682.01978
    5038.195 ? 53.94905 4441.21378
    4512.075 ? 53.96703 3721.26037
    3315.963 ? 53.98503 2824.56433
    2156.056 ? 54.00303 1987.66462
    1380.42 ? 54.02105 1327.79284
    894.468 ? 54.03909 870.42204
    610.985 ? 54.05713 584.3342
    444.732 ? 54.07518 417.53059
    359.308 ? 54.09325 322.42981
    303.72 ? 54.11133 266.03928
    264.411 ? 54.12942 229.54673
    221.141 ? 54.14753 203.52019
    192.54 ? 54.16564 183.56343
    177.851 ? 54.18377 167.59441
    169.157 ? 54.20192 154.49739
    158.784 ? 54.22007 143.59545
    145.579 ? 54.23824 134.41671
    135.389 ? 54.25641 126.61478
    123.803 ? 54.27461 119.92854
    114.577 ? 54.29281 114.15142
    108.808 ? 54.31103 109.12677
    101.728 ? 54.32925 104.72867
    96.337 ? 54.34749 100.85688
    96.086 ? 54.36574 97.43121
    92.391 ? 54.38401 94.38387
    92.843 ? 54.40229 91.66178
    88.819 ? 54.42058 89.21994
    84.372 ? 54.43888 87.02116
    83.823 ? 54.45719 85.03468
    80.369 ? 54.47552 83.23308
    79.918 ? 54.49386 81.59464
    74.595 ? 54.51221 80.10012
    74.211 ? 54.53057 78.73325
    78.116 ? 54.54895 77.48026
    73.65 ? 54.56734 76.32834
    67.683 ? 54.58574 75.2673
    72.01 ? 54.60416 74.28781
    72.088 ? 54.62258 73.38184
    68.062 ? 54.64102 72.54252
    67.934 ? 54.65947 71.76317
    65.073 ? 54.67793 71.03852
    73.245 ? 54.69641 70.36359
    70.278 ? 54.7149 69.73405
    66.789 ? 54.7334 69.14617
    67.69 ? 54.75191 68.59616
    66.306 ? 54.77043 68.08109
    66.681 ? 54.78897 67.59811
    63.737 ? 54.80752 67.14471
    59.985 ? 54.82609 66.71871
    61.419 ? 54.84466 66.31785
    63.539 ? 54.86325 65.94039
    63.452 ? 54.88185 65.58458
    61.243 ? 54.90046 65.24889
    63.506 ? 54.91909 64.93201
    66.577 ? 54.93773 64.63247
    64.157 ? 54.95637 64.34922
    66.73 ? 54.97504 64.08112
    68.978 ? 54.99371 63.82722
    59.919 ? 55.0124 63.58665
    55.922 ? 55.0311 63.35847
    56.444 ? 55.04982 63.14199
    57.861 ? 55.06854 62.93644
    60.521 ? 55.08728 62.7412
    64.366 ? 55.10603 62.55571
    61.067 ? 55.12479 62.37929
    58.374 ? 55.14356 62.2115
    58.267 ? 55.16236 62.05184
    64.43 ? 55.18115 61.89983
    61.116 ? 55.19997 61.75512
    59.322 ? 55.21879 61.61725
    60.727 ? 55.23763 61.48588
    62.219 ? 55.25648 61.36066
    62.427 ? 55.27534 61.24128
    56.05 ? 55.29422 61.12748
    49.28 ? 55.31311 61.01892
    49.695 ? 55.33201 60.91537
    51.638 ? 55.35092 60.81658
    52.937 ? 55.36985 60.72233
    53.884 ? 55.38879 60.63242
    55.266 ? 55.40774 60.5466
    51.819 ? 55.4267 60.46472
    56.031 ? 55.44568 60.38658
    56.409 ? 55.46466 60.31202
    53.796 ? 55.48367 60.24092
    58.351 ? 55.50268 60.17305
    63.217 ? 55.5217 60.10833
    59.424 ? 55.54075 60.04661
    57.171 ? 55.5598 59.98776
    54.907 ? 55.57886 59.93168
    55.873 ? 55.59794 59.87823
    52.977 ? 55.61703 59.82732
    57.946 ? 55.63613 59.77884
    61.948 ? 55.65524 59.73269
    58.754 ? 55.67438 59.68882
    54.486 ? 55.69351 59.6471
    51.342 ? 55.71267 59.60746
    52.341 ? 55.73183 59.56983
    57.111 ? 55.75101 59.53412
    61.247 ? 55.7702 59.5003
    56.57 ? 55.7894 59.46825
    54.121 ? 55.80862 59.43795
    57.03 ? 55.82785 59.40932
    55.498 ? 55.84708 59.3823
    54.505 ? 55.86634 59.35687
    55.507 ? 55.88561 59.33292
    58.951 ? 55.90489 59.31045
    56.922 ? 55.92418 59.2894
    57.478 ? 55.94348 59.26971
    58.636 ? 55.9628 59.25137
    61.334 ? 55.98213 59.2343
    60.111 ? 56.00147 59.21849
    56.008 ? 56.02083 59.2039
    57.398 ? 56.04019 59.19048
    56.92 ? 56.05958 59.17822
    57.587 ? 56.07897 59.16706
    55.34 ? 56.09837 59.15699
    58.234 ? 56.11779 59.14798
    53.964 ? 56.13722 59.13999
    53.966 ? 56.15667 59.13302
    55.424 ? 56.17612 59.12701
    56.215 ? 56.19559 59.12196
    57.618 ? 56.21507 59.11784
    56.035 ? 56.23456 59.11463
    57.287 ? 56.25407 59.11232
    57.635 ? 56.27359 59.11087
    58.101 ? 56.29312 59.11027
    57.86 ? 56.31267 59.11051
    59.118 ? 56.33222 59.11155
    54.125 ? 56.3518 59.11341
    57.705 ? 56.37138 59.11605
    54.456 ? 56.39098 59.11946
    53.336 ? 56.41058 59.12363
    53.386 ? 56.4302 59.12854
    57.963 ? 56.44984 59.13419
    59.798 ? 56.46948 59.14055
    57.058 ? 56.48915 59.14764
    56.362 ? 56.50882 59.15542
    53.438 ? 56.5285 59.16388
    55.953 ? 56.5482 59.17304
    56.132 ? 56.56791 59.18287
    56.656 ? 56.58763 59.19336
    56.039 ? 56.60737 59.20452
    58.809 ? 56.62711 59.21632
    58.894 ? 56.64688 59.22878
    61.927 ? 56.66665 59.24188
    57.579 ? 56.68644 59.25561
    53.79 ? 56.70624 59.26998
    53.031 ? 56.72605 59.30574
    51.583 ? 56.74587 59.32144
    54.847 ? 56.76571 59.33777
    55.896 ? 56.78556 59.35472
    54.325 ? 56.80542 59.37228
    59.691 ? 56.8253 59.39046
    61.192 ? 56.84518 59.40926
    60.65 ? 56.86509 59.42867
    60.64 ? 56.885 59.4487
    60.42 ? 56.90493 59.46935
    57.211 ? 56.92486 59.49061
    54.46 ? 56.94482 59.51249
    52.789 ? 56.96478 59.53499
    57.062 ? 56.98475 59.55812
    60.366 ? 57.00475 59.58188
    55.689 ? 57.02475 59.60626
    57.826 ? 57.04476 59.63127
    60.339 ? 57.06479 59.65693
    56.941 ? 57.08483 59.68323
    55.384 ? 57.10489 59.71019
    60.205 ? 57.12495 59.73779
    59.117 ? 57.14504 59.76606
    54.669 ? 57.16513 59.79499
    58.422 ? 57.18523 59.82461
    60.352 ? 57.20535 59.85491
    58.576 ? 57.22548 59.88591
    56.528 ? 57.24562 59.9176
    59.582 ? 57.26577 59.95002
    55.848 ? 57.28594 59.98316
    53.285 ? 57.30613 60.01705
    56.052 ? 57.32632 60.05168
    56.881 ? 57.34652 60.08707
    53.206 ? 57.36674 60.12324
    52.736 ? 57.38697 60.16021
    56.133 ? 57.40722 60.19798
    56.651 ? 57.42748 60.23658
    56.493 ? 57.44775 60.27601
    55.744 ? 57.46803 60.31631
    60.632 ? 57.48832 60.35749
    53.72 ? 57.50864 60.39957
    52.547 ? 57.52895 60.44256
    54.091 ? 57.54929 60.48649
    57.614 ? 57.56963 60.5314
    51.673 ? 57.58999 60.57729
    53.733 ? 57.61037 60.6242
    60.019 ? 57.63075 60.67215
    64.528 ? 57.65115 60.72117
    59.196 ? 57.67156 60.77129
    50.97 ? 57.69198 60.82255
    49.383 ? 57.71242 60.87497
    52.729 ? 57.73286 60.92859
    53.092 ? 57.75332 60.98344
    56.982 ? 57.7738 61.03957
    57.846 ? 57.79429 61.09701
    59.755 ? 57.81479 61.15581
    58.95 ? 57.8353 61.21601
    58.409 ? 57.85582 61.27763
    54.001 ? 57.87636 61.34077
    56.125 ? 57.89691 61.40545
    65.629 ? 57.91747 61.47173
    59.891 ? 57.93804 61.53966
    57.771 ? 57.95863 61.60929
    61.259 ? 57.97924 61.68071
    66.534 ? 57.99985 61.75398
    67.984 ? 58.02048 61.82915
    62.971 ? 58.04111 61.9063
    61.898 ? 58.06176 61.9855
    64.001 ? 58.08243 62.06686
    64.441 ? 58.10311 62.15044
    65.724 ? 58.1238 62.23634
    62.674 ? 58.1445 62.32464
    57.989 ? 58.16521 62.41544
    55.698 ? 58.18594 62.50887
    58.382 ? 58.20668 62.60503
    65.608 ? 58.22744 62.70404
    63.449 ? 58.2482 62.80601
    56.314 ? 58.26898 62.91107
    56.582 ? 58.28977 63.01938
    58.559 ? 58.31058 63.1311
    54.891 ? 58.33139 63.24637
    57.479 ? 58.35222 63.36534
    59.196 ? 58.37307 63.48819
    62.58 ? 58.39392 63.61515
    60.144 ? 58.41479 63.7464
    57.919 ? 58.43567 63.88214
    64.549 ? 58.45656 64.02261
    65.998 ? 58.47747 64.16802
    65.323 ? 58.49838 64.31868
    58.85 ? 58.51931 64.47486
    55.904 ? 58.54026 64.63683
    55.605 ? 58.56121 64.80492
    60.324 ? 58.58219 64.97942
    62.137 ? 58.60316 65.16078
    61.76 ? 58.62416 65.34935
    59.455 ? 58.64517 65.54554
    64.062 ? 58.66618 65.74979
    58.802 ? 58.68722 65.96255
    58.33 ? 58.70826 66.14609
    63.73 ? 58.72932 66.37773
    57.604 ? 58.75039 66.6196
    59.319 ? 58.77147 66.87235
    61.817 ? 58.79257 67.13663
    60.157 ? 58.81368 67.41332
    60.084 ? 58.8348 67.70319
    66.151 ? 58.85593 68.00715
    69.526 ? 58.87707 68.32615
    64.084 ? 58.89824 68.66119
    59.086 ? 58.9194 69.01358
    65.696 ? 58.94059 69.38452
    70.559 ? 58.96178 69.77539
    67.682 ? 58.98299 70.1877
    70.07 ? 59.00422 70.623
    69.278 ? 59.02544 71.08334
    70.151 ? 59.04669 71.57064
    70.305 ? 59.06795 72.0871
    60.141 ? 59.08922 72.63518
    62.774 ? 59.11051 73.21744
    66.643 ? 59.13181 73.83721
    69.145 ? 59.15312 74.49769
    69.608 ? 59.17444 75.20263
    63.335 ? 59.19577 75.95619
    66.275 ? 59.21712 76.76282
    67.694 ? 59.23848 77.62825
    66.496 ? 59.25985 78.55818
    67.273 ? 59.28124 79.55929
    74.623 ? 59.30263 80.63915
    74.387 ? 59.32404 81.80603
    71.859 ? 59.34547 83.07043
    74.991 ? 59.3669 84.44325
    76.006 ? 59.38835 85.93739
    86.964 ? 59.40981 87.56771
    91.314 ? 59.43128 89.35088
    90.801 ? 59.45277 91.30795
    85.571 ? 59.47426 93.46179
    84.133 ? 59.49578 95.83981
    87.946 ? 59.5173 98.47434
    89.999 ? 59.53883 101.40281
    86.778 ? 59.56038 104.67272
    89.48 ? 59.58194 108.33814
    95.167 ? 59.60352 112.46544
    97.12 ? 59.6251 117.13538
    105.039 ? 59.6467 122.44532
    112.355 ? 59.66831 128.52095
    112.6 ? 59.68993 135.51361
    122.723 ? 59.71157 143.61593
    130.523 ? 59.73322 153.07311
    136.521 ? 59.75488 164.1974
    151.44 ? 59.77655 177.40834
    170.828 ? 59.79823 193.25366
    181.747 ? 59.81994 212.49798
    210.574 ? 59.84164 236.28981
    239.035 ? 59.86337 266.58774
    271.992 ? 59.8851 307.31429
    318.933 ? 59.90685 366.85784
    392.55 ? 59.92861 462.97551
    498.131 ? 59.95038 629.80528
    636.17 ? 59.97217 923.55103
    904.98 ? 59.99396 1419.41331
    1389.864 ? 60.01577 2188.69689
    2201.758 ? 60.0376 3255.37605
    3294.623 ? 60.05943 4541.76854
    4599.956 ? 60.08127 5817.18375
    5850.519 ? 60.10314 6680.09204
    6747.893 ? 60.125 6720.61932
    6728.351 ? 60.14689 5916.17783
    5446.14 ? 60.16879 4658.31353
    3673.06 ? 60.1907 3361.54242
    2258.321 ? 60.21262 2270.67647
    1387.041 ? 60.23455 1475.25384
    922.17 ? 60.2565 958.00684
    659.306 ? 60.27845 649.70526
    494.803 ? 60.30043 474.44816
    394.987 ? 60.32241 373.8354
    333.101 ? 60.34441 312.02306
    276.383 ? 60.36641 270.11831
    239.513 ? 60.38843 239.1376
    219.453 ? 60.41046 214.91961
    198.812 ? 60.43251 195.37074
    172.525 ? 60.45457 179.30236
    157.422 ? 60.47664 165.92527
    148.092 ? 60.49872 154.67364
    135.997 ? 60.52081 145.12723
    134.63 ? 60.54292 136.95705
    128.167 ? 60.56504 129.91565
    112.891 ? 60.58717 123.8064
    110.358 ? 60.60931 118.47338
    108.484 ? 60.63146 113.79309
    98.67 ? 60.65363 109.66178
    102.029 ? 60.67581 105.99878
    103.644 ? 60.698 102.73661
    100.826 ? 60.7202 99.81945
    94.551 ? 60.74242 97.20157
    88.815 ? 60.76465 94.84245
    86.448 ? 60.78689 92.71012
    87.986 ? 60.80914 90.77676
    91.273 ? 60.83141 89.01869
    91.286 ? 60.85369 87.41611
    85.762 ? 60.87598 85.95059
    82.032 ? 60.89828 84.60759
    76.684 ? 60.9206 83.37406
    83.429 ? 60.94292 82.23861
    81.903 ? 60.96526 81.19165
    74.922 ? 60.98761 80.22379
    74.215 ? 61.00997 79.32773
    73.343 ? 61.03235 78.49669
    74.972 ? 61.05473 77.72468
    75.556 ? 61.07713 77.00664
    74.281 ? 61.09954 76.33734
    70.293 ? 61.12196 75.71284
    71.684 ? 61.1444 75.12933
    72.239 ? 61.16684 74.58342
    71.02 ? 61.18931 74.07226
    67.407 ? 61.21178 73.59274
    65.15 ? 61.23426 73.14257
    66.355 ? 61.25676 72.71952
    71.222 ? 61.27926 72.32153
    72.597 ? 61.30179 71.94691
    69.314 ? 61.32431 71.5937
    69.647 ? 61.34686 71.26053
    72.53 ? 61.36942 70.94599
    60.83 ? 61.39198 70.6488
    63.784 ? 61.41457 70.36789
    71.585 ? 61.43715 70.10199
    71.543 ? 61.45976 69.85023
    67.106 ? 61.48238 69.61169
    59.871 ? 61.505 69.38553
    57.537 ? 61.52765 69.17107
    60.572 ? 61.55029 68.96744
    64.367 ? 61.57296 68.77407
    66.76 ? 61.59563 68.59034
    63.301 ? 61.61832 68.41569
    66.379 ? 61.64102 68.24966
    71.422 ? 61.66373 68.09163
    65.836 ? 61.68646 67.94123
    63.984 ? 61.70919 67.79802
    58.461 ? 61.73193 67.66162
    61.688 ? 61.7547 67.53172
    67.034 ? 61.77747 67.40787
    67.57 ? 61.80025 67.2898
    67.842 ? 61.82305 67.17721
    66.93 ? 61.84585 67.06983
    62.723 ? 61.86867 66.96744
    61.537 ? 61.8915 66.86969
    61.018 ? 61.91434 66.77642
    59.577 ? 61.9372 66.68741
    58.89 ? 61.96006 66.60244
    61.623 ? 61.98294 66.52136
    63.506 ? 62.00583 66.44393
    59.354 ? 62.02873 66.37001
    58.543 ? 62.05164 66.29943
    63.112 ? 62.07456 66.23205
    65.09 ? 62.0975 66.16776
    60.651 ? 62.12045 66.10637
    60.896 ? 62.14341 66.04777
    66.054 ? 62.16638 65.99184
    71.663 ? 62.18936 65.93848
    65.836 ? 62.21236 65.88759
    61.81 ? 62.23537 65.83903
    63.25 ? 62.25838 65.79273
    61.776 ? 62.28142 65.7486
    56.227 ? 62.30446 65.70653
    57.796 ? 62.32751 65.75163
    58.226 ? 62.35058 65.71383
    60.284 ? 62.37365 65.67786
    65.671 ? 62.39675 65.64368
    68.499 ? 62.41984 65.61119
    68.366 ? 62.44295 65.58036
    70.643 ? 62.46608 65.5511
    65.79 ? 62.48921 65.52335
    61.568 ? 62.51236 65.49709
    63.145 ? 62.53551 65.47222
    61.64 ? 62.55868 65.44874
    63.216 ? 62.58187 65.42655
    65.716 ? 62.60505 65.40563
    70.095 ? 62.62827 65.38595
    70.784 ? 62.65148 65.36744
    61.586 ? 62.6747 65.35009
    58.77 ? 62.69795 65.33383
    59.954 ? 62.72119 65.31863
    57.832 ? 62.74446 65.30448
    59.184 ? 62.76773 65.29131
    64.064 ? 62.79101 65.44204
    67.944 ? 62.81431 65.43145
    61.286 ? 62.83762 65.42175
    57.026 ? 62.86094 65.41295
    60.918 ? 62.88427 65.405
    59.812 ? 62.90761 65.39788
    62.61 ? 62.93096 65.39157
    63.245 ? 62.95432 65.38602
    55.783 ? 62.97771 65.38125
    59.728 ? 63.00109 65.37719
    57.478 ? 63.02449 65.37387
    56.503 ? 63.0479 65.37123
    59.916 ? 63.07132 65.36926
    65.492 ? 63.09476 65.36796
    60.531 ? 63.1182 65.36728
    55.346 ? 63.14165 65.36723
    61.45 ? 63.16512 65.36778
    65.815 ? 63.1886 65.36892
    66.692 ? 63.21209 65.37063
    62.293 ? 63.23559 65.37289
    64.691 ? 63.2591 65.3757
    66.604 ? 63.28262 65.37903
    64.624 ? 63.30616 65.38288
    60.233 ? 63.3297 65.38723
    67.366 ? 63.35326 65.39207
    70.417 ? 63.37683 65.3974
    62.422 ? 63.40041 65.40319
    62.275 ? 63.424 65.40943
    65.607 ? 63.4476 65.41612
    68.952 ? 63.47121 65.42324
    70.215 ? 63.49483 65.4308
    63.869 ? 63.51847 65.43876
    63.137 ? 63.54212 65.44714
    66.082 ? 63.56577 65.45591
    64.389 ? 63.58944 65.46507
    67.334 ? 63.61312 65.47461
    66.092 ? 63.63681 65.48453
    64.796 ? 63.66051 65.49482
    64.693 ? 63.68422 65.50546
    68.051 ? 63.70794 65.51645
    66.384 ? 63.73168 65.5278
    62.078 ? 63.75542 65.53948
    65.646 ? 63.77918 65.55149
    72.41 ? 63.80295 65.56383
    68.98 ? 63.82672 65.57648
    65.597 ? 63.85052 65.58947
    65.485 ? 63.87431 65.60275
    68.036 ? 63.89813 65.61635
    66.395 ? 63.92195 65.63024
    67.777 ? 63.94578 65.64442
    70.935 ? 63.96963 65.65892
    66.254 ? 63.99348 65.67368
    63.932 ? 64.01734 65.68873
    64.762 ? 64.04122 65.70406
    62.682 ? 64.0651 65.71966
    63.685 ? 64.08901 65.73555
    61.407 ? 64.11291 65.75169
    62.12 ? 64.13683 65.7681
    62.876 ? 64.16076 65.78478
    63.634 ? 64.1847 65.80171
    59.984 ? 64.20866 65.81891
    59.273 ? 64.23262 65.83635
    61.494 ? 64.25659 65.85405
    66.138 ? 64.28058 65.872
    61.209 ? 64.30456 65.89018
    62.676 ? 64.32858 65.90863
    59.382 ? 64.35259 65.92731
    60.689 ? 64.37662 65.94624
    66.005 ? 64.40065 65.96541
    64.264 ? 64.4247 65.98481
    61.799 ? 64.44876 66.00446
    63.867 ? 64.47283 66.02434
    63.643 ? 64.49691 66.04446
    63.563 ? 64.521 66.06482
    67.676 ? 64.54509 66.0854
    65.272 ? 64.56921 66.10624
    70.537 ? 64.59333 66.12729
    67.291 ? 64.61746 66.14859
    63.628 ? 64.64161 66.17011
    61.455 ? 64.66576 66.19187
    63.724 ? 64.68993 66.21388
    66.846 ? 64.7141 66.2361
    75.535 ? 64.73828 66.25857
    70.825 ? 64.76248 66.28128
    68.742 ? 64.78668 66.30422
    67.556 ? 64.8109 66.32741
    64.541 ? 64.83513 66.35083
    67.665 ? 64.85936 66.3745
    67.076 ? 64.88361 66.3984
    64.687 ? 64.90786 66.42256
    63.297 ? 64.93213 66.44696
    62.362 ? 64.95641 66.47162
    61.627 ? 64.9807 66.49652
    62.091 ? 65.005 66.52169
    65.3 ? 65.02931 66.5471
    64.389 ? 65.05363 66.57279
    63.343 ? 65.07796 66.59873
    68.08 ? 65.1023 66.62495
    67.844 ? 65.12665 66.65144
    63.333 ? 65.151 66.6782
    61.957 ? 65.17537 66.70525
    62.792 ? 65.19976 66.73259
    62.512 ? 65.22414 66.76021
    61.095 ? 65.24855 66.78814
    64.977 ? 65.27296 66.81636
    71.626 ? 65.29737 66.8449
    67.222 ? 65.32181 66.87376
    63.797 ? 65.34625 66.90293
    61.715 ? 65.3707 66.93244
    69.177 ? 65.39516 66.96227
    72.964 ? 65.41963 66.99247
    69.267 ? 65.44411 67.02301
    63.886 ? 65.4686 67.05392
    61.239 ? 65.49311 67.08521
    70.498 ? 65.51762 67.11687
    71.478 ? 65.54214 67.14893
    65.865 ? 65.56667 67.1814
    62.316 ? 65.59121 67.21428
    62.937 ? 65.61576 67.24761
    64.866 ? 65.64032 67.28137
    70.715 ? 65.66489 67.31559
    65.659 ? 65.68947 67.3503
    66.255 ? 65.71406 67.38548
    67.139 ? 65.73866 67.42119
    68.388 ? 65.76327 67.45741
    65.256 ? 65.78789 67.49418
    70.266 ? 65.81252 67.53152
    71.9 ? 65.83715 67.56945
    69.67 ? 65.86181 67.60799
    67.956 ? 65.88646 67.64716
    67.498 ? 65.91113 67.68699
    67.945 ? 65.93581 67.72752
    68.363 ? 65.9605 67.76876
    65.413 ? 65.9852 67.81076
    61.804 ? 66.0099 67.85352
    66.598 ? 66.03462 67.89711
    71.782 ? 66.05935 67.94156
    70.742 ? 66.08408 67.98689
    68.324 ? 66.10883 68.03318
    67.079 ? 66.13358 68.08043
    62.959 ? 66.15835 68.12873
    64.723 ? 66.18312 68.1781
    64.653 ? 66.20791 68.22862
    68.046 ? 66.2327 68.28034
    75.143 ? 66.2575 68.3333
    67.756 ? 66.28231 68.38762
    67.54 ? 66.30713 68.44334
    69.711 ? 66.33196 68.50054
    66.572 ? 66.3568 68.55932
    63.095 ? 66.38165 68.61974
    64.616 ? 66.40651 68.68194
    64.966 ? 66.43138 68.71124
    62.324 ? 66.45626 68.77741
    67.177 ? 66.48114 68.84569
    73.837 ? 66.50603 68.9162
    71.491 ? 66.53094 68.98912
    65.934 ? 66.55586 69.0646
    64.866 ? 66.58078 69.1428
    70.176 ? 66.60571 69.22393
    72.473 ? 66.63065 69.30815
    68.342 ? 66.6556 69.39575
    69.733 ? 66.68057 69.48695
    64.363 ? 66.70554 69.58202
    63.514 ? 66.73052 69.68126
    61.511 ? 66.7555 69.78497
    62.457 ? 66.7805 69.89356
    65.557 ? 66.8055 69.95065
    66.135 ? 66.83052 70.0704
    69.836 ? 66.85555 70.19633
    73.48 ? 66.88057 70.32895
    73.502 ? 66.90562 70.46896
    71.091 ? 66.93067 70.61697
    71.814 ? 66.95573 70.77376
    69.512 ? 66.9808 70.94016
    74.771 ? 67.00587 71.11709
    74.545 ? 67.03097 71.30572
    69.311 ? 67.05606 71.5072
    72.387 ? 67.08116 71.72292
    72.189 ? 67.10628 71.95446
    68.538 ? 67.13139 72.20354
    60.214 ? 67.15653 72.47235
    65.202 ? 67.18167 72.76318
    77.553 ? 67.20682 73.07877
    78.361 ? 67.23197 73.42228
    74.73 ? 67.25713 73.7973
    77.3 ? 67.28232 74.20835
    71.299 ? 67.3075 74.6604
    71.35 ? 67.33269 75.15947
    75.901 ? 67.35789 75.71268
    77.093 ? 67.38309 76.3284
    70.219 ? 67.40832 77.01728
    70.776 ? 67.43354 77.79158
    75.422 ? 67.45878 78.66657
    83.033 ? 67.48402 79.66099
    89.77 ? 67.50927 80.79774
    88.905 ? 67.53453 82.1067
    93.352 ? 67.5598 83.62446
    95.278 ? 67.58508 85.39833
    92.015 ? 67.61036 87.4896
    94.037 ? 67.63565 89.97821
    104.755 ? 67.66097 92.97512
    103.287 ? 67.68627 96.6363
    115.246 ? 67.71159 101.21101
    127.186 ? 67.73692 107.1586
    127.967 ? 67.76225 115.43365
    138.579 ? 67.7876 128.10602
    169.517 ? 67.81295 149.37934
    200.93 ? 67.83831 186.81947
    247.93 ? 67.86368 251.80674
    325.542 ? 67.88906 357.5482
    447.485 ? 67.91445 513.58776
    664.439 ? 67.93984 716.97388
    937.252 ? 67.96524 943.14753
    1154.668 ? 67.99065 1138.39586
    1298.298 ? 68.01607 1226.42681
    1276.023 ? 68.04149 1160.67136
    1024.012 ? 68.06693 976.74014
    723.43 ? 68.09237 751.08706
    503.688 ? 68.11783 542.05329
    364.553 ? 68.14328 378.28262
    271.093 ? 68.16875 265.31791
    196.562 ? 68.19422 195.02363
    171.63 ? 68.21971 154.26789
    151.03 ? 68.2452 131.17758
    127.839 ? 68.27069 117.5997
    119.027 ? 68.2962 108.88427
    111.601 ? 68.32172 102.72167
    106.83 ? 68.34723 98.035
    106.316 ? 68.37277 94.31372
    106.357 ? 68.3983 91.28782
    110.627 ? 68.42385 88.78869
    93.581 ? 68.4494 86.70227
    82.788 ? 68.47496 84.94413
    82.937 ? 68.50053 83.45046
    80.565 ? 68.5261 82.17244
    80.256 ? 68.55169 81.07099
    82.384 ? 68.57728 80.1163
    82.209 ? 68.60288 79.2843
    79.571 ? 68.62849 78.55562
    77.913 ? 68.6541 77.91473
    84.638 ? 68.67972 77.34839
    80.421 ? 68.70536 76.84623
    74.486 ? 68.73099 76.39947
    72.56 ? 68.75664 76.00078
    74.261 ? 68.78229 75.64409
    76.422 ? 68.80795 75.32399
    79.103 ? 68.83361 75.03616
    77.899 ? 68.85928 74.77683
    70.694 ? 68.88497 74.54277
    73.051 ? 68.91066 74.33125
    76.502 ? 68.93636 74.13972
    71.641 ? 68.96206 73.96615
    70.055 ? 68.98777 73.8087
    70.836 ? 69.01349 73.66581
    69.036 ? 69.03921 73.53607
    72.19 ? 69.06495 73.41819
    79.314 ? 69.09069 73.3111
    78.052 ? 69.11643 73.21383
    74.9 ? 69.14219 73.12554
    74.105 ? 69.16795 73.04548
    69.562 ? 69.19372 72.9729
    72.658 ? 69.21949 72.90722
    67.981 ? 69.24527 72.84789
    69.146 ? 69.27107 72.79443
    69.469 ? 69.29686 72.74639
    69.248 ? 69.32267 72.70334
    70.297 ? 69.34848 72.66494
    69.911 ? 69.3743 72.63084
    70.721 ? 69.40012 72.60076
    69.017 ? 69.42595 72.57443
    68.072 ? 69.45179 72.55158
    76.158 ? 69.47764 72.53199
    75.76 ? 69.50349 72.51546
    67.708 ? 69.52935 72.5018
    62.868 ? 69.55521 72.49084
    60.413 ? 69.58108 72.48241
    67.332 ? 69.60696 72.47637
    75.514 ? 69.63285 72.47258
    69.952 ? 69.65875 72.47092
    69.511 ? 69.68464 72.47128
    67.676 ? 69.71055 72.47355
    72.65 ? 69.73646 72.47763
    76.466 ? 69.76238 72.48344
    76.238 ? 69.78831 72.49089
    74.488 ? 69.81423 72.49991
    67.281 ? 69.84018 72.51042
    66.095 ? 69.86612 72.52236
    67.593 ? 69.89208 72.53567
    70.81 ? 69.91803 72.55029
    74.904 ? 69.94399 72.56617
    77.355 ? 69.96997 72.58326
    76.073 ? 69.99595 72.60152
    69.696 ? 70.02193 72.6209
    66.711 ? 70.04792 72.64137
    68.198 ? 70.07391 72.66288
    69.364 ? 70.09992 72.68543
    76.375 ? 70.12593 72.70894
    72.838 ? 70.15195 72.73342
    72.388 ? 70.17797 72.75883
    69.947 ? 70.20399 72.78515
    71.497 ? 70.23003 72.81237
    74.839 ? 70.25607 72.84044
    74.835 ? 70.28211 72.86936
    66.364 ? 70.30817 72.89911
    67.981 ? 70.33422 72.92967
    71.904 ? 70.36029 72.96104
    70.798 ? 70.38635 72.99318
    73.679 ? 70.41243 73.0261
    73.128 ? 70.43851 73.05979
    72.917 ? 70.4646 73.09423
    74.129 ? 70.4907 73.12943
    77.629 ? 70.51679 73.16535
    74.023 ? 70.5429 73.20201
    71.914 ? 70.56902 73.2394
    65.686 ? 70.59513 73.27751
    60.919 ? 70.62126 73.31636
    63.562 ? 70.64738 73.3559
    68.442 ? 70.67352 73.39617
    76.572 ? 70.69966 73.43716
    73.201 ? 70.7258 73.47885
    73.943 ? 70.75196 73.52128
    74.613 ? 70.77811 73.56441
    74.601 ? 70.80427 73.60827
    70.673 ? 70.83044 73.65285
    77.73 ? 70.85661 73.69816
    79.503 ? 70.8828 73.74421
    74.78 ? 70.90898 73.79098
    78.911 ? 70.93517 73.83851
    72.18 ? 70.96137 73.88678
    73.38 ? 70.98756 73.93582
    76.796 ? 71.01378 73.98563
    71.481 ? 71.03998 74.0362
    68.933 ? 71.0662 74.08756
    74.18 ? 71.09243 74.13972
    70.787 ? 71.11865 74.19269
    72.39 ? 71.14489 74.24648
    70.342 ? 71.17112 74.3011
    67.875 ? 71.19737 74.35657
    70.83 ? 71.22362 74.4129
    72.789 ? 71.24987 74.4701
    70.491 ? 71.27613 74.52821
    71.69 ? 71.30239 74.58721
    75.093 ? 71.32866 74.64715
    77.465 ? 71.35494 74.70803
    77.899 ? 71.38121 74.76988
    74.25 ? 71.4075 74.83272
    71.195 ? 71.43379 74.89657
    81.113 ? 71.46008 74.96144
    79.76 ? 71.48638 75.02738
    71.387 ? 71.51268 75.09439
    73.703 ? 71.53899 75.16251
    80.471 ? 71.56531 75.23177
    81.625 ? 71.59162 75.30218
    78.377 ? 71.61795 75.37379
    73.849 ? 71.64428 75.44663
    74.934 ? 71.67061 75.52072
    77.032 ? 71.69695 75.5961
    76.361 ? 71.72328 75.6728
    73.781 ? 71.74964 75.75087
    65.755 ? 71.77598 75.83034
    65.987 ? 71.80234 75.91126
    77.407 ? 71.8287 75.99365
    76.553 ? 71.85506 76.07758
    76.681 ? 71.88144 76.16308
    76.397 ? 71.90781 76.25019
    72.729 ? 71.93419 76.339
    73.869 ? 71.96057 76.42951
    67.795 ? 71.98695 76.52181
    66.409 ? 72.01335 76.61594
    77.586 ? 72.03974 76.71198
    84.244 ? 72.06614 76.80997
    81.965 ? 72.09255 76.90999
    75.481 ? 72.11895 77.0121
    72.973 ? 72.14537 77.11638
    74.768 ? 72.17178 77.2229
    73.19 ? 72.1982 77.33175
    71.59 ? 72.22463 77.44299
    78.259 ? 72.25106 77.55672
    82.504 ? 72.2775 77.67303
    77.313 ? 72.30393 77.79202
    70.102 ? 72.33037 77.91379
    74.423 ? 72.35682 78.03844
    82.627 ? 72.38326 78.16606
    80.983 ? 72.40972 78.2968
    76.673 ? 72.43617 78.43077
    81.857 ? 72.46264 78.5681
    79.243 ? 72.4891 78.70891
    77.532 ? 72.51557 78.85335
    82.641 ? 72.54205 79.00157
    82.253 ? 72.56852 79.15374
    83.9 ? 72.595 79.31001
    74.891 ? 72.62149 79.47054
    69.113 ? 72.64797 79.63556
    77.234 ? 72.67447 79.80521
    76.094 ? 72.70096 79.97974
    74.579 ? 72.72746 80.15936
    82.062 ? 72.75396 80.34426
    85.361 ? 72.78047 80.53475
    79.247 ? 72.80698 80.73102
    74.396 ? 72.83348 80.93339
    76.085 ? 72.86 81.14216
    77.417 ? 72.88652 81.35758
    78.94 ? 72.91304 81.58005
    76.655 ? 72.93957 81.80985
    71.153 ? 72.96609 82.0474
    73.758 ? 72.99263 82.2931
    74.394 ? 73.01917 82.54731
    77.093 ? 73.0457 82.81055
    81.595 ? 73.07225 83.08324
    73.989 ? 73.09879 83.36596
    73.074 ? 73.12534 83.65922
    77.095 ? 73.15189 83.96358
    81.079 ? 73.17845 84.27973
    84.001 ? 73.205 84.60829
    80.763 ? 73.23156 84.95004
    81.073 ? 73.25813 85.30575
    81.882 ? 73.28469 85.67619
    83.886 ? 73.31126 86.06239
    83.27 ? 73.33784 86.4652
    81.806 ? 73.36441 86.8858
    81.525 ? 73.39099 87.3253
    81.054 ? 73.41757 87.78483
    83.781 ? 73.44415 88.26591
    92.386 ? 73.47074 88.76987
    92.997 ? 73.49733 89.29841
    87.719 ? 73.52393 89.85325
    87.074 ? 73.55052 90.43614
    88.011 ? 73.57711 91.04938
    95.881 ? 73.60371 91.69507
    92.052 ? 73.63031 92.37587
    84.697 ? 73.65692 93.09445
    86.396 ? 73.68353 93.85372
    91.121 ? 73.71014 94.65728
    85.653 ? 73.73675 95.50863
    91.257 ? 73.76336 96.41207
    95.934 ? 73.78998 97.37211
    96.164 ? 73.8166 98.39365
    94.032 ? 73.84322 99.48281
    87.459 ? 73.86985 100.64569
    89.419 ? 73.89647 101.88976
    98.408 ? 73.9231 103.22305
    97.263 ? 73.94973 104.65451
    101.194 ? 73.97636 106.19518
    101.687 ? 74.00301 107.85662
    102.821 ? 74.02963 109.65281
    108.868 ? 74.05627 111.5994
    102.025 ? 74.08292 113.71413
    101.948 ? 74.10956 116.019
    111.17 ? 74.13621 118.53801
    115.091 ? 74.16285 121.30051
    116.216 ? 74.1895 124.34037
    116.881 ? 74.21615 127.69728
    113.901 ? 74.24281 131.42101
    126.818 ? 74.26946 135.56868
    135.067 ? 74.29611 140.21135
    144.067 ? 74.32277 145.43483
    148.938 ? 74.34943 151.34375
    151.173 ? 74.37609 158.07304
    157.291 ? 74.40276 165.78707
    159.388 ? 74.42942 174.69816
    160.63 ? 74.45609 185.0784
    177.267 ? 74.48276 197.28183
    197.491 ? 74.50943 211.79762
    211.913 ? 74.5361 229.31425
    243.27 ? 74.56277 250.93996
    262.801 ? 74.58944 278.72892
    272.51 ? 74.61612 316.95916
    316.664 ? 74.6428 374.84679
    386.039 ? 74.66948 470.87593
    471.072 ? 74.69615 637.74776
    638.958 ? 74.72283 923.54625
    873.609 ? 74.74952 1382.2122
    1262.537 ? 74.7762 2049.55719
    1912.927 ? 74.80289 2906.3647
    2808.165 ? 74.82957 3841.42157
    3910.464 ? 74.85626 4622.49489
    4972.372 ? 74.88294 4936.12657
    5184.605 ? 74.90963 4619.55593
    4390.558 ? 74.93632 3848.24203
    3228.113 ? 74.96301 2936.08391
    2193.447 ? 74.9897 2111.04896
    1487.067 ? 75.0164 1481.08002
    1061.666 ? 75.04309 1063.21594
    848.713 ? 75.06979 822.67637
    761.317 ? 75.09648 708.6866
    754.739 ? 75.12317 680.70811
    797.64 ? 75.14987 721.76096
    885.339 ? 75.17657 844.65878
    1054.685 ? 75.20327 1096.6354
    1350.421 ? 75.22997 1559.95066
    1865.972 ? 75.25666 2336.09834
    2747.875 ? 75.28337 3503.84437
    4132.392 ? 75.31007 5052.82726
    6039.966 ? 75.33677 6810.55409
    7903.47 ? 75.36347 8383.09166
    9400.188 ? 75.39017 9180.4094
    9555.326 ? 75.41687 8785.68681
    7849.927 ? 75.44358 7412.02586
    5602.498 ? 75.47028 5651.19361
    3704.076 ? 75.49698 3982.52716
    2345.615 ? 75.52369 2653.37119
    1568.112 ? 75.55039 1724.09873
    1122.907 ? 75.5771 1138.97703
    858.161 ? 75.6038 796.81173
    677.922 ? 75.6305 602.04022
    541.497 ? 75.6572 487.56017
    452.151 ? 75.68391 414.35999
    394.423 ? 75.71063 362.72824
    346.847 ? 75.73733 323.45615
    300.556 ? 75.76402 292.17282
    272.865 ? 75.79073 266.61638
    252.892 ? 75.81744 245.4054
    237.642 ? 75.84414 227.59375
    220.865 ? 75.87085 212.49431
    206.258 ? 75.89755 199.57572
    204.827 ? 75.92426 188.44018
    187.329 ? 75.95096 178.77375
    164.88 ? 75.97767 170.32793
    167.046 ? 76.00437 162.90711
    167.857 ? 76.03107 156.34776
    156.891 ? 76.05777 150.52267
    158.163 ? 76.08447 145.3259
    148.742 ? 76.11118 140.66967
    143.628 ? 76.13788 136.48246
    136.114 ? 76.16458 132.70107
    131.592 ? 76.19128 129.2755
    122.631 ? 76.21798 126.16243
    119.921 ? 76.24468 123.3247
    121.238 ? 76.27138 120.73149
    130.772 ? 76.29807 118.35418
    125.637 ? 76.32477 116.17006
    118.623 ? 76.35147 114.15883
    110.243 ? 76.37816 112.30259
    110.61 ? 76.40486 110.58637
    117.443 ? 76.43155 108.99563
    113.488 ? 76.45824 107.51891
    106.572 ? 76.48494 106.14566
    104.589 ? 76.51163 104.86642
    105.228 ? 76.53832 103.6732
    104.293 ? 76.565 102.55797
    101.504 ? 76.59169 101.51443
    100.402 ? 76.61838 100.53668
    99.86 ? 76.64507 99.61931
    96.275 ? 76.67175 98.75778
    88.853 ? 76.69843 97.94731
    90.568 ? 76.72512 97.18423
    89.883 ? 76.7518 96.46501
    98.191 ? 76.77848 95.7864
    98.288 ? 76.80516 95.14564
    92.271 ? 76.83183 94.53975
    90.919 ? 76.85851 93.96646
    89.683 ? 76.88518 93.42358
    89.957 ? 76.91185 92.90902
    89.859 ? 76.93852 92.42107
    87.495 ? 76.96519 91.95774
    88.85 ? 76.99185 91.51761
    89.88 ? 77.01852 91.09923
    83.462 ? 77.04519 90.70123
    83.075 ? 77.07185 90.32249
    91.471 ? 77.09851 89.96165
    89.382 ? 77.12517 89.61776
    90.587 ? 77.15183 89.28987
    89.96 ? 77.17849 88.97702
    87.854 ? 77.20514 88.67845
    78.461 ? 77.23178 88.39323
    74.177 ? 77.25844 88.1207
    76.414 ? 77.28508 87.86018
    80.115 ? 77.31173 87.61102
    80.747 ? 77.33838 87.37269
    79.501 ? 77.36501 87.1445
    80.533 ? 77.39166 86.92601
    85.083 ? 77.41829 86.71673
    86.431 ? 77.44493 86.51617
    83 ? 77.47156 86.32399
    80.724 ? 77.49819 86.13966
    80.517 ? 77.52482 85.96286
    79.501 ? 77.55145 85.79325
    84.402 ? 77.57807 85.63046
    90.128 ? 77.60469 85.47424
    88.565 ? 77.6313 85.32419
    88.932 ? 77.65792 85.18009
    86.585 ? 77.68454 85.04168
    83.854 ? 77.71115 84.90868
    87.273 ? 77.73776 84.78091
    87.075 ? 77.76436 84.65806
    82.784 ? 77.79097 84.53998
    90.071 ? 77.81757 84.42645
    87.473 ? 77.84417 84.31727
    81.068 ? 77.87076 84.21231
    80.217 ? 77.89735 84.11132
    80.686 ? 77.92394 84.01419
    75.207 ? 77.95053 83.92075
    77.871 ? 77.97711 83.83086
    81.115 ? 78.00369 83.7444
    82.094 ? 78.03027 83.66118
    83.209 ? 78.05684 83.58112
    76.141 ? 78.08342 83.5041
    75.83 ? 78.10998 83.42997
    84.781 ? 78.13655 83.35868
    82.789 ? 78.16311 83.29007
    83.303 ? 78.18967 83.22405
    89.643 ? 78.21622 83.16056
    85.204 ? 78.24278 83.09947
    77.748 ? 78.26933 83.04074
    75.783 ? 78.29587 82.98423
    78.563 ? 78.32242 82.92989
    79.845 ? 78.34895 82.87765
    84.35 ? 78.37549 82.82743
    90.799 ? 78.40202 82.77917
    83.532 ? 78.42855 82.73278
    73.968 ? 78.45508 82.68823
    75.904 ? 78.48159 82.64543
    81.389 ? 78.50811 82.60433
    83.411 ? 78.53463 82.5649
    82.55 ? 78.56113 82.52704
    77.263 ? 78.58764 82.49073
    77.923 ? 78.61415 82.45592
    84.947 ? 78.64064 82.42255
    87.572 ? 78.66714 82.3906
    88.853 ? 78.69362 82.35996
    87.55 ? 78.72012 82.33068
    82.65 ? 78.7466 82.30267
    83.735 ? 78.77307 82.27586
    87.063 ? 78.79955 82.25029
    83.061 ? 78.82602 82.22585
    75.339 ? 78.8525 82.20256
    81.21 ? 78.87895 82.18036
    81.543 ? 78.90541 82.15919
    77.374 ? 78.93187 82.1391
    85.939 ? 78.95831 82.11997
    89.894 ? 78.98475 82.10182
    97.287 ? 79.0112 82.08465
    95.776 ? 79.03763 82.06835
    86.844 ? 79.06407 82.05298
    82.962 ? 79.0905 82.03844
    82.516 ? 79.11691 82.02476
    81.281 ? 79.14334 82.01192
    76.805 ? 79.16975 81.99983
    79 ? 79.19616 81.98856
    86.793 ? 79.22257 81.97802
    85.165 ? 79.24896 81.96821
    78.425 ? 79.27537 81.95914
    78.784 ? 79.30176 81.95074
    76.69 ? 79.32814 81.94303
    78.516 ? 79.35452 81.93596
    76.149 ? 79.38089 81.92954
    75.244 ? 79.40727 81.92377
    75.053 ? 79.43364 81.91858
    78.375 ? 79.46 81.914
    78.016 ? 79.48635 81.90998
    75.405 ? 79.5127 81.90653
    73.638 ? 79.53905 81.90365
    72.057 ? 79.5654 81.90129
    73.879 ? 79.59173 81.89945
    80.646 ? 79.61806 81.89812
    80.604 ? 79.64437 81.89728
    82.112 ? 79.6707 81.89696
    84.606 ? 79.69702 81.89708
    82.216 ? 79.72333 81.89768
    80.084 ? 79.74963 81.8987
    82.042 ? 79.77592 81.90019
    84.414 ? 79.80222 81.90211
    82.383 ? 79.82851 81.90444
    79.098 ? 79.85479 81.90718
    75.823 ? 79.88106 81.91031
    82.24 ? 79.90733 81.91384
    81.573 ? 79.9336 81.91777
    80.714 ? 79.95985 81.92204
    80.584 ? 79.98612 81.92671
    83.485 ? 80.01236 81.93171
    82.029 ? 80.03861 81.93707
    82.667 ? 80.06484 81.94277
    80.016 ? 80.09106 81.94878
    78.637 ? 80.1173 81.95515
    82.306 ? 80.14351 81.96181
    85.508 ? 80.16973 81.96881
    92.087 ? 80.19593 81.9761
    90.591 ? 80.22213 81.98368
    87.245 ? 80.24832 81.99156
    92.258 ? 80.27451 81.99971
    90.251 ? 80.30069 82.00816
    92.18 ? 80.32687 82.01688
    90.766 ? 80.35304 82.02586
    83.095 ? 80.3792 82.0351
    82.141 ? 80.40535 82.04459
    87.277 ? 80.43151 82.05435
    84.842 ? 80.45764 82.06434
    87.684 ? 80.48378 82.07456
    91.07 ? 80.50991 82.08504
    83.022 ? 80.53603 82.09573
    77.454 ? 80.56216 82.10666
    77.639 ? 80.58826 82.11781
    83.598 ? 80.61436 82.12916
    88.25 ? 80.64047 82.14075
    86.452 ? 80.66655 82.15252
    84.853 ? 80.69263 82.1645
    83.46 ? 80.71871 82.17669
    80.749 ? 80.74478 82.18907
    83.446 ? 80.77085 82.20165
    80.307 ? 80.7969 82.2144
    80.54 ? 80.82296 82.22735
    76.788 ? 80.84899 82.24047
    79.678 ? 80.87502 82.25377
    81.154 ? 80.90106 82.26725
    82.783 ? 80.92707 82.28089
    81.26 ? 80.9531 82.29471
    84.565 ? 80.9791 82.30868
    82.763 ? 81.00509 82.3228
    84.617 ? 81.03109 82.33711
    81.111 ? 81.05706 82.35154
    77.516 ? 81.08305 82.36615
    80.361 ? 81.10901 82.3809
    84.906 ? 81.13497 82.39578
    78.708 ? 81.16093 82.41083
    75.159 ? 81.18688 82.426
    78.672 ? 81.21282 82.44132
    83.513 ? 81.23875 82.45676
    82.392 ? 81.26467 82.47234
    81.696 ? 81.29059 82.48805
    80.812 ? 81.3165 82.50389
    84.332 ? 81.34241 82.51986
    82.391 ? 81.36829 82.53595
    82.888 ? 81.39417 82.55215
    81.192 ? 81.42006 82.56849
    77.168 ? 81.44592 82.58493
    77.394 ? 81.47179 82.60149
    85.709 ? 81.49764 82.61816
    91.911 ? 81.52348 82.63493
    94.445 ? 81.54932 82.65183
    83.411 ? 81.57515 82.66882
    85.942 ? 81.60098 82.68593
    84.123 ? 81.62678 82.70313
    88.521 ? 81.65259 82.72043
    94.351 ? 81.67839 82.73784
    86.753 ? 81.70417 82.75784
    83.784 ? 81.72996 82.77545
    87.236 ? 81.75573 82.79315
    90.366 ? 81.7815 82.81095
    86.324 ? 81.80724 82.82883
    81.658 ? 81.83298 82.84679
    79.126 ? 81.85873 82.86486
    80.477 ? 81.88445 82.88301
    84.614 ? 81.91018 82.90125
    84.227 ? 81.93589 82.91956
    79.819 ? 81.96158 82.93795
    76.757 ? 81.98729 82.95643
    76.277 ? 82.01297 82.97499
    83.654 ? 82.03863 82.99361
    87.661 ? 82.06431 83.01234
    83.939 ? 82.08997 83.03112
    87.586 ? 82.11562 83.04998
    81.875 ? 82.14126 83.06891
    72.885 ? 82.16688 83.08791
    76.73 ? 82.19252 83.107
    80.841 ? 82.21812 83.12613
    81.77 ? 82.24372 83.14534
    81.754 ? 82.26932 83.16463
    83.896 ? 82.2949 83.18396
    82.889 ? 82.32049 83.20338
    83.132 ? 82.34605 83.22285
    84.403 ? 82.3716 83.24605
    84.16 ? 82.39716 83.26567
    85.341 ? 82.42269 83.28534
    76.366 ? 82.44823 83.30508
    73.335 ? 82.47375 83.32486
    79.152 ? 82.49926 83.34472
    82.22 ? 82.52476 83.43882
    84.798 ? 82.55024 83.45907
    81.5 ? 82.57573 83.4794
    80.602 ? 82.6012 83.49977
    89.438 ? 82.62667 83.52021
    88.932 ? 82.65212 83.54113
    84.678 ? 82.67756 83.56167
    86.374 ? 82.703 83.58227
    83.674 ? 82.72841 83.6029
    80.339 ? 82.75383 83.62361
    80.849 ? 82.77923 83.64435
    81.893 ? 82.80462 83.66514
    84.777 ? 82.83001 83.68599
    80.082 ? 82.85538 83.70688
    84.021 ? 82.88075 83.72783
    89.504 ? 82.90609 83.74881
    90.342 ? 82.93143 83.76985
    89.35 ? 82.95677 83.79094
    90.283 ? 82.98208 83.81205
    90.027 ? 83.00741 83.83324
    89.268 ? 83.0327 83.85445
    85.279 ? 83.05799 83.8757
    86.176 ? 83.08328 83.89701
    88.239 ? 83.10854 83.91835
    87.34 ? 83.13381 83.93974
    85.75 ? 83.15905 83.96116
    80.401 ? 83.18428 83.98262
    80.155 ? 83.20952 84.00414
    85.648 ? 83.23473 84.02568
    82.227 ? 83.25994 84.04728
    82.996 ? 83.28513 84.0689
    83.709 ? 83.31031 84.09055
    81.448 ? 83.33549 84.11227
    80.264 ? 83.36065 84.134
    86.839 ? 83.38581 84.15578
    85.296 ? 83.41094 84.17759
    84.64 ? 83.43608 84.19945
    92.182 ? 83.46119 84.22132
    91.99 ? 83.48629 84.24324
    90.004 ? 83.5114 84.2652
    86.207 ? 83.53648 84.28719
    83.652 ? 83.56156 84.30922
    79.422 ? 83.58661 84.33128
    82.458 ? 83.61166 84.35337
    87.472 ? 83.63671 84.36116
    84.062 ? 83.66173 84.38336
    82.058 ? 83.68674 84.40559
    82.202 ? 83.71176 84.42788
    86.448 ? 83.73675 84.45017
    87.161 ? 83.76174 84.47252
    90.099 ? 83.7867 84.49488
    93.186 ? 83.81165 84.51727
    86.777 ? 83.83661 84.53971
    80.792 ? 83.86154 84.56217
    81.517 ? 83.88646 84.58465
    80.81 ? 83.91138 84.60718
    81.675 ? 83.93628 84.62973
    75.582 ? 83.96117 84.65232
    77.495 ? 83.98604 84.67493
    90.454 ? 84.01091 84.69758
    94.317 ? 84.03576 84.72025
    93.041 ? 84.0606 84.74295
    91.146 ? 84.08544 84.76569
    88.916 ? 84.11024 84.78844
    83.515 ? 84.13506 84.81125
    85.391 ? 84.15984 84.83406
    82.364 ? 84.18462 84.85691
    80.223 ? 84.2094 84.8798
    79.181 ? 84.23415 84.90271
    91.121 ? 84.2589 84.92565
    93.38 ? 84.28362 84.94862
    88.692 ? 84.30833 84.97161
    88.888 ? 84.33305 84.99464
    87.899 ? 84.35773 85.01769
    87.172 ? 84.38242 85.04079
    86.908 ? 84.40709 85.0639
    85.419 ? 84.43174 85.08705
    83.62 ? 84.45639 85.11023
    89.181 ? 84.48101 85.13344
    86.535 ? 84.50564 85.15668
    82.591 ? 84.53024 85.17995
    83.82 ? 84.55483 85.20324
    89.156 ? 84.57941 85.22658
    90.846 ? 84.60397 85.24994
    85.873 ? 84.62853 85.27334
    81.956 ? 84.65307 85.29677
    90.157 ? 84.67759 85.32022
    95.609 ? 84.70211 85.34372
    91.581 ? 84.72661 85.36724
    93.915 ? 84.7511 85.39081
    97.059 ? 84.77557 85.4144
    93.12 ? 84.80003 85.43802
    82.998 ? 84.82448 85.46169
    82.509 ? 84.84891 85.48538
    84.113 ? 84.87334 85.50913
    84.779 ? 84.89774 85.53289
    78.165 ? 84.92215 85.55671
    80.421 ? 84.94652 85.58055
    83.047 ? 84.97088 85.60443
    81.463 ? 84.99525 85.62837
    81.736 ? 85.01958 85.65233
    86.095 ? 85.04392 85.67634
    86.356 ? 85.06822 85.70039
    85.862 ? 85.09252 85.72448
    82.765 ? 85.11682 85.74863
    85.78 ? 85.14108 85.7728
    86.42 ? 85.16533 85.79702
    94.502 ? 85.18959 85.82131
    99.995 ? 85.21381 85.84563
    91.884 ? 85.23803 85.87001
    83.392 ? 85.26223 85.89443
    85.802 ? 85.28642 85.91891
    94.344 ? 85.3106 85.94345
    91.752 ? 85.33475 85.96804
    93.495 ? 85.35889 85.99268
    90.985 ? 85.38304 86.01739
    89.486 ? 85.40715 86.04216
    84.727 ? 85.43126 86.067
    83.451 ? 85.45534 86.09189
    86.341 ? 85.47942 86.11685
    79.743 ? 85.50348 86.14189
    78.188 ? 85.52752 86.167
    82.48 ? 85.55156 86.19218
    86.824 ? 85.57558 86.21744
    87.964 ? 85.59958 86.24279
    92.668 ? 85.62357 86.26821
    89.159 ? 85.64753 86.29371
    82.501 ? 85.6715 86.31932
    81.116 ? 85.69544 86.34501
    82.856 ? 85.71937 86.37081
    85.4 ? 85.74329 86.3967
    90.669 ? 85.76718 86.4227
    93.038 ? 85.79107 86.44881
    87.329 ? 85.81494 86.47503
    86.026 ? 85.8388 86.50138
    87.495 ? 85.86263 86.52785
    92.073 ? 85.88646 86.55445
    92.628 ? 85.91027 86.58119
    93.183 ? 85.93406 86.60807
    88.072 ? 85.95784 86.63511
    88.196 ? 85.98161 86.6623
    89.851 ? 86.00535 86.68964
    84.863 ? 86.02909 86.71718
    87.886 ? 86.05281 86.74488
    84.552 ? 86.07651 86.77279
    85.509 ? 86.10019 86.80088
    87.735 ? 86.12387 86.8292
    90.315 ? 86.14753 86.85774
    92.005 ? 86.17117 86.88651
    88.93 ? 86.1948 86.91554
    84.486 ? 86.21841 86.94481
    81.758 ? 86.242 86.97437
    84.762 ? 86.26558 87.00423
    88.637 ? 86.28914 87.03438
    86.297 ? 86.31269 87.06488
    88.814 ? 86.33622 87.09572
    91.453 ? 86.35974 87.12693
    88.805 ? 86.38325 87.15854
    91.76 ? 86.40672 87.19056
    97.427 ? 86.43019 87.22304
    93.65 ? 86.45364 87.25598
    90.883 ? 86.47709 87.28944
    91.956 ? 86.5005 87.32343
    87.598 ? 86.52391 87.358
    88.46 ? 86.54729 87.3932
    88.971 ? 86.57066 87.42906
    87.111 ? 86.59402 87.46565
    94.834 ? 86.61736 87.50299
    90.949 ? 86.64068 87.54116
    90.081 ? 86.66399 87.58023
    98.3 ? 86.68728 87.62025
    99.001 ? 86.71055 87.66133
    98.096 ? 86.73381 87.70353
    95.29 ? 86.75705 87.74694
    88.973 ? 86.78028 87.79171
    88.656 ? 86.80349 87.8379
    82.103 ? 86.82667 87.88568
    80.411 ? 86.84985 87.93518
    88.158 ? 86.87301 87.98655
    89.094 ? 86.89614 88.04002
    92.135 ? 86.91927 88.09575
    96.213 ? 86.94238 88.154
    90.534 ? 86.96547 88.21501
    84.824 ? 86.98855 88.27908
    84.172 ? 87.01161 88.34658
    85.811 ? 87.03464 88.41785
    92.48 ? 87.05766 88.49338
    93.439 ? 87.08067 88.57363
    91.084 ? 87.10366 88.65921
    99.702 ? 87.12664 88.75085
    102.206 ? 87.14959 88.84924
    91.451 ? 87.17252 88.95542
    84.215 ? 87.19544 89.07037
    86.946 ? 87.21835 89.19544
    89.188 ? 87.24123 89.33221
    92.357 ? 87.2641 89.48239
    86.557 ? 87.28695 89.64833
    92.041 ? 87.30979 89.83253
    96.221 ? 87.3326 90.03832
    97.607 ? 87.3554 90.26985
    93.057 ? 87.37818 90.53182
    90.167 ? 87.40094 90.83075
    84.837 ? 87.42369 91.17418
    82.653 ? 87.44642 91.57229
    86.649 ? 87.46914 92.03839
    90.354 ? 87.49182 92.58905
    95.905 ? 87.51449 93.24805
    99.305 ? 87.53715 94.04755
    104.03 ? 87.55979 95.03973
    100.225 ? 87.58242 96.31992
    98.468 ? 87.60502 98.08206
    101.397 ? 87.6276 100.74979
    101.974 ? 87.65017 105.18189
    96.928 ? 87.67272 112.94504
    103.809 ? 87.69525 126.44117
    113.588 ? 87.71776 148.51189
    127.351 ? 87.74025 181.37141
    147.67 ? 87.76273 224.67727
    170.844 ? 87.78519 273.67367
    224.442 ? 87.80764 317.46037
    267.405 ? 87.83005 339.71846
    275.456 ? 87.85246 328.98209
    252.77 ? 87.87484 291.12971
    201.343 ? 87.8972 242.46688
    161.052 ? 87.91956 196.25742
    143.443 ? 87.94188 159.41859
    130.023 ? 87.9642 133.61735
    122.172 ? 87.98649 117.37517
    115.763 ? 88.00876 107.88618
    105.083 ? 88.03102 102.50779
    105.34 ? 88.05325 99.37595
    103.009 ? 88.07547 97.39614
    101.966 ? 88.09767 96.03913
    97.798 ? 88.11985 95.00347
    95.161 ? 88.14201 94.18755
    91.433 ? 88.16414 93.52896
    91.804 ? 88.18627 92.98856
    94.799 ? 88.20838 92.54097
    94.438 ? 88.23046 92.16677
    96.372 ? 88.25252 91.85145
    91.991 ? 88.27457 91.58441
    94.806 ? 88.2966 91.35668
    97.052 ? 88.31861 91.16184
    101.14 ? 88.3406 90.99432
    101.688 ? 88.36256 90.84971
    97.101 ? 88.38452 90.72474
    95.908 ? 88.40645 90.61634
    95.368 ? 88.42836 90.52238
    91.913 ? 88.45026 90.44083
    88.533 ? 88.47213 90.3701
    92.788 ? 88.49399 90.30907
    95.714 ? 88.51581 90.25686
    92.734 ? 88.53763 90.21326
    96.731 ? 88.55942 90.17854
    94.742 ? 88.58121 90.15356
    93.331 ? 88.60296 90.13935
    99.623 ? 88.62469 90.13611
    97.885 ? 88.64641 90.14217
    101.323 ? 88.6681 90.15261
    102.138 ? 88.68979 90.15887
    106.409 ? 88.71144 90.15116
    104.726 ? 88.73308 90.12679
    101.175 ? 88.7547 90.09305
    96.881 ? 88.77629 90.0592
    97.661 ? 88.79787 90.03111
    101.372 ? 88.81943 90.01116
    100.949 ? 88.84096 89.99915
    94.371 ? 88.86249 89.99361
    87.63 ? 88.88398 89.99268
    89.924 ? 88.90546 89.9949
    96.202 ? 88.92691 89.99928
    93.475 ? 88.94835 90.00527
    96.19 ? 88.96976 90.01255
    92.811 ? 88.99115 90.02094
    86.731 ? 89.01253 90.03032
    88.213 ? 89.03389 90.04061
    91.761 ? 89.05522 90.05171
    88.539 ? 89.07654 90.06359
    90.888 ? 89.09783 90.07618
    96.944 ? 89.1191 90.08942
    103.708 ? 89.14035 90.10328
    99.917 ? 89.16158 90.11772
    92.766 ? 89.18279 90.1327
    93.871 ? 89.20398 90.1482
    97.711 ? 89.22516 90.16417
    97.77 ? 89.2463 90.18059
    95.609 ? 89.26742 90.19744
    89.05 ? 89.28854 90.21471
    97.74 ? 89.30961 90.23235
    96.202 ? 89.33069 90.25037
    95.81 ? 89.35173 90.26874
    99.221 ? 89.37274 90.28743
    95.074 ? 89.39375 90.30646
    97.185 ? 89.41473 90.32578
    95.396 ? 89.43569 90.3454
    95.872 ? 89.45663 90.3653
    97.271 ? 89.47754 90.38547
    98.32 ? 89.49844 90.40591
    100.304 ? 89.51932 90.4266
    98.684 ? 89.54017 90.44753
    95.32 ? 89.561 90.4687
    90.318 ? 89.5818 90.49009
    88.899 ? 89.6026 90.51173
    87.872 ? 89.62336 90.53357
    88.563 ? 89.64412 90.55563
    84.973 ? 89.66484 90.57788
    93.908 ? 89.68554 90.54139
    91.827 ? 89.70622 90.56426
    98.562 ? 89.72688 90.58731
    105.97 ? 89.74753 90.61057
    108.787 ? 89.76813 90.634
    107.099 ? 89.78873 90.65762
    95.545 ? 89.80931 90.68143
    92.707 ? 89.82985 90.70542
    96.706 ? 89.85038 90.72959
    97.719 ? 89.87089 90.75394
    101.616 ? 89.89137 90.77845
    109.029 ? 89.91184 90.80317
    99.638 ? 89.93228 90.82804
    98.729 ? 89.9527 90.85309
    105.284 ? 89.97309 90.87832
    94.716 ? 89.99347 90.90372
    87.725 ? 90.01383 90.92931
    95.54 ? 90.03415 90.95506
    92.521 ? 90.05447 90.981
    96.646 ? 90.07475 91.0071
    102.765 ? 90.09501 90.92124
    101.931 ? 90.11525 90.94808
    96.09 ? 90.13547 90.97511
    95.087 ? 90.15568 91.00232
    100.27 ? 90.17584 91.02971
    97.888 ? 90.19599 91.05728
    103.934 ? 90.21612 91.08505
    104.783 ? 90.23623 91.11301
    103.609 ? 90.25632 91.14116
    106.262 ? 90.27637 91.1695
    100.606 ? 90.29641 91.19804
    96.385 ? 90.31643 91.22679
    100.222 ? 90.33642 91.25575
    96.762 ? 90.3564 91.28492
    93.466 ? 90.37634 91.31428
    99.948 ? 90.39626 91.34388
    96.013 ? 90.41617 91.3737
    99.724 ? 90.43605 91.40375
    108.209 ? 90.45591 91.43403
    102.66 ? 90.47574 91.46454
    98.199 ? 90.49555 91.4953
    96.621 ? 90.51534 91.5263
    101.2 ? 90.5351 91.55756
    94.752 ? 90.55485 91.58909
    94.053 ? 90.57456 91.62086
    95.02 ? 90.59425 91.65292
    96.712 ? 90.61393 91.68526
    92.823 ? 90.63358 91.71789
    93.139 ? 90.65321 91.75081
    98.894 ? 90.6728 91.78402
    94.362 ? 90.69238 91.81756
    100.361 ? 90.71194 91.85141
    99.575 ? 90.73146 91.88559
    103.808 ? 90.75098 91.92011
    112.828 ? 90.77046 91.95497
    108.605 ? 90.78992 91.9902
    107.451 ? 90.80936 92.02579
    101.53 ? 90.82877 92.06176
    103.548 ? 90.84817 92.09813
    99.191 ? 90.86753 92.13488
    100.498 ? 90.88687 92.17206
    102.123 ? 90.90619 92.20967
    101.071 ? 90.92549 92.24772
    99.559 ? 90.94476 92.28623
    96.898 ? 90.964 92.32519
    104.517 ? 90.98323 92.36466
    107.598 ? 91.00243 92.40461
    105.066 ? 91.0216 92.44509
    98.761 ? 91.04077 92.48611
    91.681 ? 91.05989 92.52767
    103.082 ? 91.07899 92.56981
    101.149 ? 91.09807 92.61255
    104.885 ? 91.11713 92.6559
    104.199 ? 91.13616 92.69989
    100.099 ? 91.15517 92.74452
    98.847 ? 91.17414 92.78984
    106.961 ? 91.19311 92.83588
    104.594 ? 91.21204 92.88265
    102.356 ? 91.23096 92.93018
    106.656 ? 91.24984 92.97848
    100.665 ? 91.2687 93.02762
    96.602 ? 91.28754 93.07761
    105.437 ? 91.30635 93.12849
    102.962 ? 91.32514 93.18027
    103.025 ? 91.34391 93.23301
    101.698 ? 91.36264 93.28676
    101.881 ? 91.38136 93.34152
    100.755 ? 91.40004 93.39738
    93.566 ? 91.41871 93.45435
    98.901 ? 91.43735 93.51248
    103.757 ? 91.45597 93.57185
    101.903 ? 91.47456 93.63247
    101.525 ? 91.49313 93.69444
    104.021 ? 91.51168 93.75777
    92.537 ? 91.53018 93.82253
    100.747 ? 91.54868 93.88884
    102.811 ? 91.56715 93.95671
    94.977 ? 91.58559 94.02625
    93.926 ? 91.60401 94.0975
    99.014 ? 91.6224 94.17055
    105.985 ? 91.64076 94.24553
    105.517 ? 91.65911 94.32248
    107.569 ? 91.67742 94.40154
    103.028 ? 91.69572 94.48277
    100.894 ? 91.71398 94.5663
    101.198 ? 91.73222 94.65229
    105.171 ? 91.75044 94.7408
    111.515 ? 91.76863 94.83203
    104.33 ? 91.7868 94.92605
    104.804 ? 91.80494 95.02305
    104.354 ? 91.82305 95.12326
    109.311 ? 91.84114 95.22674
    113.635 ? 91.8592 95.3338
    109.006 ? 91.87725 95.44455
    100.795 ? 91.89526 95.55924
    99.376 ? 91.91324 95.67818
    111.076 ? 91.93121 95.80152
    115.32 ? 91.94914 95.92965
    105.299 ? 91.96705 96.06277
    106.103 ? 91.98493 96.20126
    107.008 ? 92.00279 96.34556
    102.269 ? 92.02063 96.49594
    106.881 ? 92.03843 96.65296
    109.555 ? 92.05622 96.81696
    109.267 ? 92.07397 96.98853
    107.674 ? 92.0917 97.16836
    106.836 ? 92.10941 97.35691
    105.152 ? 92.12709 97.55508
    106.983 ? 92.14474 97.80065
    106.865 ? 92.16237 98.02041
    105.963 ? 92.17997 98.25253
    107.36 ? 92.19754 98.49791
    105.976 ? 92.21509 98.75809
    104 ? 92.23262 99.03432
    106.844 ? 92.25011 99.32839
    117.226 ? 92.26758 99.64249
    116.023 ? 92.28503 99.97857
    110.115 ? 92.30244 100.3397
    108.099 ? 92.31984 100.72873
    111.211 ? 92.3372 101.14966
    110.276 ? 92.35453 101.60742
    110.184 ? 92.37185 102.1072
    114.05 ? 92.38913 102.65658
    112.172 ? 92.4064 103.26385
    116.375 ? 92.42363 103.94055
    114.826 ? 92.44083 104.70207
    107.817 ? 92.45802 105.56817
    121.747 ? 92.47517 106.57152
    130.898 ? 92.4923 107.76737
    127.137 ? 92.5094 109.27046
    127.674 ? 92.52647 111.32501
    133.225 ? 92.54352 114.42027
    131.671 ? 92.56054 119.44572
    137.292 ? 92.57754 127.73485
    156.952 ? 92.5945 140.8707
    176.952 ? 92.61144 160.04837
    210.183 ? 92.62836 185.02029
    270.456 ? 92.64524 213.51534
    319.405 ? 92.66211 238.53522
    351.696 ? 92.67894 251.53103
    360.492 ? 92.69574 246.38061
    324.202 ? 92.71253 226.59153
    267.504 ? 92.72928 201.18324
    227.422 ? 92.746 177.4541
    183.398 ? 92.76269 159.11984
    172.176 ? 92.77937 147.09967
    170.384 ? 92.79601 140.58886
    163.483 ? 92.81263 138.0811
    147.593 ? 92.82922 138.18382
    148.146 ? 92.84578 139.93769
    152.93 ? 92.86231 142.83347
    148.2 ? 92.87882 146.67192
    157.307 ? 92.8953 151.45267
    169.362 ? 92.91176 157.28888
    175.59 ? 92.92818 164.41267
    187.629 ? 92.94458 173.22891
    189.339 ? 92.96095 184.42595
    206.86 ? 92.9773 199.23814
    224.459 ? 92.99362 219.67988
    244.743 ? 93.0099 248.77562
    284.901 ? 93.02616 290.61793
    333.86 ? 93.0424 350.28981
    402.601 ? 93.0586 434.82681
    534.728 ? 93.07479 555.23679
    680.454 ? 93.09093 729.59753
    884.268 ? 93.10706 986.25125
    1181.248 ? 93.12316 1365.11357
    1638.672 ? 93.13922 1905.17824
    2387.898 ? 93.15526 2602.58042
    3453.648 ? 93.17127 3371.87422
    4503.511 ? 93.18725 4018.99705
    4920.545 ? 93.20322 4274.17303
    4555.779 ? 93.21914 3991.74068
    3473.685 ? 93.23505 3315.37111
    2309.239 ? 93.25092 2511.88879
    1537.258 ? 93.26676 1776.42386
    1043.624 ? 93.28258 1202.58241
    725.377 ? 93.29837 805.45334
    543.987 ? 93.31414 556.17724
    430.555 ? 93.32987 409.37424
    356.885 ? 93.34556 324.45867
    306.859 ? 93.36125 273.60607
    261.42 ? 93.37689 240.65767
    241.4 ? 93.39252 217.41492
    227.027 ? 93.40811 199.85791
    213.297 ? 93.42367 185.98965
    192.942 ? 93.43921 174.74618
    186.212 ? 93.45472 165.45556
    179.006 ? 93.4702 157.68793
    163.738 ? 93.48565 151.12249
    154.619 ? 93.50107 145.52106
    157.274 ? 93.51647 140.71081
    153.533 ? 93.53183 136.54594
    151.29 ? 93.54717 132.92105
    148.232 ? 93.56248 129.74583
    149.624 ? 93.57776 126.94786
    135.945 ? 93.59301 124.47319
    142.069 ? 93.60824 122.27176
    142.545 ? 93.62343 120.30745
    133.271 ? 93.6386 118.54677
    128.449 ? 93.65373 116.9619
    129.573 ? 93.66884 115.5322
    136.275 ? 93.68392 114.23678
    132.322 ? 93.69898 113.06095
    132.307 ? 93.714 111.99005
    121.151 ? 93.72898 111.01156
    121.395 ? 93.74396 110.11646
    121.275 ? 93.75889 109.2947
    121.085 ? 93.7738 108.53954
    119.362 ? 93.78868 107.84376
    123.002 ? 93.80353 107.20105
    123.479 ? 93.81835 106.60701
    125.327 ? 93.83314 106.05632
    121.954 ? 93.84791 105.54562
    116.786 ? 93.86264 105.07095
    115.79 ? 93.87735 104.62887
    120.59 ? 93.89202 104.2171
    111.131 ? 93.90667 103.83255
    103.366 ? 93.92129 103.47342
    105.504 ? 93.93588 103.13743
    107.582 ? 93.95043 102.82253
    110.755 ? 93.96497 102.52748
    115.079 ? 93.97947 102.25037
    116.258 ? 93.99395 101.9902
    107.808 ? 94.00838 101.74555
    102.822 ? 94.0228 101.51516
    103.121 ? 94.03718 101.2983
    107.203 ? 94.05153 101.09375
    117.038 ? 94.06586 100.90092
    112.199 ? 94.08016 100.7189
    113.097 ? 94.09442 100.54685
    115.412 ? 94.10867 100.38437
    104.212 ? 94.12287 100.2306
    106.646 ? 94.13705 100.08521
    108.895 ? 94.1512 99.94758
    114.269 ? 94.16531 99.81714
    116.642 ? 94.17941 99.69365
    115.12 ? 94.19347 99.57651
    118.796 ? 94.2075 99.46553
    113.796 ? 94.2215 99.36026
    105.682 ? 94.23547 99.26033
    106.609 ? 94.24942 99.16556
    107.099 ? 94.26333 99.07555
    111.579 ? 94.27721 98.99016
    110.225 ? 94.29106 98.90909
    106.368 ? 94.30488 98.83204
    105.442 ? 94.31868 98.75894
    108.452 ? 94.33244 98.68946
    110.045 ? 94.34618 98.62355
    111.051 ? 94.35988 98.56095
    105.229 ? 94.37355 98.50146
    106.861 ? 94.3872 98.44504
    106.878 ? 94.40081 98.39145
    106.854 ? 94.4144 98.34063
    109.795 ? 94.42795 98.29243
    112.565 ? 94.44148 98.24668
    119.748 ? 94.45497 98.20336
    118.373 ? 94.46843 98.16227
    111.745 ? 94.48187 98.1234
    112.057 ? 94.49527 98.08662
    113.891 ? 94.50864 98.0518
    116.597 ? 94.52199 98.01895
    114.594 ? 94.5353 97.98789
    109.201 ? 94.54859 97.95865
    100.868 ? 94.56184 97.93109
    105.624 ? 94.57506 97.90514
    109.001 ? 94.58826 97.8808
    110.177 ? 94.60142 97.85794
    109.198 ? 94.61456 97.83657
    107.418 ? 94.62765 97.8166
    111.169 ? 94.64072 97.79797
    108.577 ? 94.65377 97.78068
    103.476 ? 94.66678 97.76463
    98.127 ? 94.67976 97.74983
    97.642 ? 94.6927 97.73621
    105.151 ? 94.70563 97.72373
    105.572 ? 94.71852 97.71239
    108.822 ? 94.73137 97.7021
    112.118 ? 94.74421 97.69289
    107.163 ? 94.757 97.6847
    104.383 ? 94.76976 97.67749
    108.461 ? 94.7825 97.67127
    103.514 ? 94.79521 97.66596
    104.697 ? 94.80788 97.6616
    107.98 ? 94.82053 97.65814
    107.024 ? 94.83314 97.65555
    102.204 ? 94.84572 97.65383
    104.793 ? 94.85828 97.65293
    111.018 ? 94.8708 97.65288
    112.635 ? 94.88329 97.65364
    112.348 ? 94.89575 97.65519
    117.421 ? 94.90818 97.65754
    109.184 ? 94.92057 97.66064
    97.653 ? 94.93295 97.66452
    104.389 ? 94.94528 97.66915
    110.971 ? 94.95758 97.67452
    106.555 ? 94.96987 97.68064
    111.757 ? 94.9821 97.68746
    114.589 ? 94.99433 97.69504
    107.183 ? 95.0065 97.70333
    112.611 ? 95.01865 97.71232
    113.027 ? 95.03077 97.72206
    107.618 ? 95.04286 97.73248
    108.84 ? 95.05492 97.74363
    111.177 ? 95.06695 97.7555
    115.196 ? 95.07894 97.76806
    108.632 ? 95.09091 97.78137
    102.826 ? 95.10284 97.79537
    101.594 ? 95.11475 97.81012
    105.249 ? 95.12662 97.8256
    109.012 ? 95.13845 97.84181
    101.037 ? 95.15027 97.85879
    100.422 ? 95.16205 97.8765
    101.736 ? 95.17379 97.895
    108.709 ? 95.18551 97.91428
    111.861 ? 95.19719 97.93434
    114.691 ? 95.20884 97.95523
    107.647 ? 95.22047 97.97694
    101.488 ? 95.23206 97.9995
    97.298 ? 95.24362 98.02293
    104.458 ? 95.25514 98.04724
    106.839 ? 95.26664 98.07248
    102.757 ? 95.27811 98.09863
    111.009 ? 95.28954 98.12576
    115.19 ? 95.30094 98.15391
    105.329 ? 95.31231 98.18306
    101.242 ? 95.32365 98.2133
    102.887 ? 95.33496 98.24462
    109.235 ? 95.34624 98.27711
    112.903 ? 95.35748 98.31079
    107.292 ? 95.36869 98.34569
    105.756 ? 95.37987 98.38191
    107.329 ? 95.39102 98.41944
    107.871 ? 95.40214 98.45841
    111.359 ? 95.41322 98.49885
    106.539 ? 95.42428 98.54083
    104.259 ? 95.4353 98.58444
    112.896 ? 95.4463 98.62973
    114.493 ? 95.45726 98.67682
    108.688 ? 95.46819 98.72582
    111.365 ? 95.47908 98.77678
    103.104 ? 95.48995 98.82988
    96.222 ? 95.50078 98.88517
    101.749 ? 95.51158 98.94284
    107.269 ? 95.52235 99.00302
    108.616 ? 95.53308 99.06584
    108.966 ? 95.54379 99.13153
    107.184 ? 95.55446 99.2002
    101.295 ? 95.56511 99.34929
    103.304 ? 95.57572 99.42497
    108.649 ? 95.58629 99.50431
    110.438 ? 95.59684 99.58765
    114.251 ? 95.60735 99.8339
    113.276 ? 95.61784 99.92667
    115.46 ? 95.62829 100.0244
    111.813 ? 95.63871 100.12742
    104.004 ? 95.64909 100.23626
    107.755 ? 95.65944 100.35127
    109.721 ? 95.66977 100.47308
    117.109 ? 95.68006 100.60232
    114.179 ? 95.69032 100.73953
    109.686 ? 95.70054 100.88561
    102.913 ? 95.71074 101.04122
    104.369 ? 95.7209 101.20739
    106.935 ? 95.73103 101.38526
    108.034 ? 95.74113 101.57584
    104.71 ? 95.75119 101.78069
    104.605 ? 95.76122 102.00112
    105.991 ? 95.77122 102.23901
    110.638 ? 95.7812 102.4965
    117.356 ? 95.79113 102.77563
    121.236 ? 95.80104 103.07939
    118.663 ? 95.81091 103.41051
    107.86 ? 95.82075 103.77277
    108.025 ? 95.83055 104.17061
    115.342 ? 95.84033 104.60852
    116.523 ? 95.85007 105.09285
    112.651 ? 95.85978 105.62997
    100.385 ? 95.86947 106.22846
    96.525 ? 95.87911 106.89867
    110.231 ? 95.88872 107.6519
    113.111 ? 95.8983 108.50376
    108.369 ? 95.90785 109.47133
    116.436 ? 95.91737 110.57751
    122.774 ? 95.92685 111.85114
    119.092 ? 95.9363 113.32614
    108.826 ? 95.94572 115.04954
    118.162 ? 95.95511 117.0778
    132.459 ? 95.96446 119.48868
    129.794 ? 95.97378 122.38763
    131.922 ? 95.98307 125.91816
    136.035 ? 95.99233 130.31494
    142.874 ? 96.00155 135.98901
    150.68 ? 96.01074 143.79881
    154.075 ? 96.01989 155.59463
    173.045 ? 96.02902 175.14261
    189.744 ? 96.03812 209.38354
    236.374 ? 96.04718 268.94179
    298.034 ? 96.05621 366.78733
    391.179 ? 96.0652 513.35955
    562.058 ? 96.07416 708.13277
    785.599 ? 96.08309 931.32108
    1038.16 ? 96.09199 1135.21172
    1258.026 ? 96.10086 1247.07204
    1307.652 ? 96.10969 1210.3744
    1112.95 ? 96.11848 1045.20663
    840.641 ? 96.12726 824.28571
    571.053 ? 96.13599 610.62295
    392.159 ? 96.14469 437.7149
    289.586 ? 96.15336 315.09719
    228.754 ? 96.16199 237.07394
    199.176 ? 96.1706 191.10889
    176.69 ? 96.17916 165.00465
    157.302 ? 96.18771 149.83129
    139.645 ? 96.19621 140.30131
    130.216 ? 96.20467 133.70881
    129.274 ? 96.21312 128.76265
    132.697 ? 96.22152 124.86772
    127.944 ? 96.22989 121.71233
    132.747 ? 96.23823 119.11195
    119.508 ? 96.24654 116.94642
    109.358 ? 96.25482 115.12343
    111.812 ? 96.26306 113.57792
    113.752 ? 96.27127 112.25699
    113.241 ? 96.27944 111.11974
    116.722 ? 96.28758 110.13599
    110.276 ? 96.29569 109.27923
    112.241 ? 96.30377 108.53036
    116.362 ? 96.31181 107.87243
    111.307 ? 96.31983 107.29171
    109.351 ? 96.3278 106.77795
    107.905 ? 96.33574 106.32135
    111.353 ? 96.34365 105.9149
    107.631 ? 96.35153 105.55194
    102.872 ? 96.35938 105.22683
    112.702 ? 96.36719 104.93548
    113.758 ? 96.37497 104.67356
    104.808 ? 96.38271 104.43811
    101.595 ? 96.39043 104.2261
    105.765 ? 96.39811 104.03486
    112.079 ? 96.40575 103.86255
    113.433 ? 96.41336 103.70702
    111.675 ? 96.42094 103.56687
    106.274 ? 96.42849 103.44057
    107.015 ? 96.43601 103.32671
    113.992 ? 96.44348 103.22442
    111.02 ? 96.45093 103.1325
    110.097 ? 96.45835 103.05025
    106.505 ? 96.46573 102.97683
    109.813 ? 96.47308 102.91145
    111.471 ? 96.48039 102.85366
    111.221 ? 96.48768 102.80274
    119.626 ? 96.49492 102.75833
    116.798 ? 96.50214 102.71996
    113.634 ? 96.50932 102.68712
    110.527 ? 96.51647 102.65961
    108.576 ? 96.52358 102.63695
    112.215 ? 96.53066 102.61897
    110.525 ? 96.53771 102.60537
    106.377 ? 96.54473 102.59584
    105.243 ? 96.55171 102.59028
    100.891 ? 96.55865 102.58837
    101.526 ? 96.56557 102.59004
    105.349 ? 96.57245 102.5951
    108.464 ? 96.5793 102.60333
    106.539 ? 96.58612 102.61471
    109.231 ? 96.5929 102.62902
    107.816 ? 96.59965 102.64622
    105.367 ? 96.60636 102.66621
    105.306 ? 96.61304 102.68884
    112.073 ? 96.61969 102.71412
    109.348 ? 96.6263 102.74188
    106.146 ? 96.63289 102.77215
    106.352 ? 96.63943 102.80484
    100.947 ? 96.64595 102.83986
    103.438 ? 96.65243 102.87725
    102.999 ? 96.65888 102.91687
    103.716 ? 96.66529 102.95877
    105.125 ? 96.67167 103.00291
    109.995 ? 96.67802 103.04922
    111.816 ? 96.68433 103.09776
    103.557 ? 96.69061 103.14843
    104.781 ? 96.69686 103.20128
    101.872 ? 96.70307 103.25631
    105.431 ? 96.70925 103.31346
    112.687 ? 96.7154 103.37282
    106.447 ? 96.72151 103.4343
    107.96 ? 96.72759 103.49796
    110.284 ? 96.73364 103.56385
    116.424 ? 96.73965 103.6319
    115.965 ? 96.74563 103.70221
    105.139 ? 96.75157 103.77473
    102.289 ? 96.75748 103.84642
    111.619 ? 96.76336 103.92357
    110.19 ? 96.76921 104.00301
    106.266 ? 96.77502 104.08488
    106.242 ? 96.78079 104.16909
    109.167 ? 96.78654 104.25577
    103.988 ? 96.79225 104.34499
    99.195 ? 96.79792 104.4367
    102.88 ? 96.80356 104.53107
    112.373 ? 96.80917 104.62803
    112.876 ? 96.81475 104.72772
    108.838 ? 96.82029 104.83022
    112.593 ? 96.8258 104.93551
    111.645 ? 96.83128 105.04378
    111.887 ? 96.83672 105.15496
    118.355 ? 96.84213 105.26923
    118.063 ? 96.8475 105.3867
    112.511 ? 96.85284 105.50733
    107.852 ? 96.85814 105.63136
    100.953 ? 96.86342 105.75875
    98.295 ? 96.86866 105.88968
    99.47 ? 96.87386 106.0243
    106.395 ? 96.87903 106.16259
    102.701 ? 96.88418 106.30484
    102.093 ? 96.88928 106.4857
    108.484 ? 96.89435 106.63612
    110.047 ? 96.89938 106.79087
    108.127 ? 96.90439 106.94994
    106.531 ? 96.90936 107.11366
    100.852 ? 96.91429 107.28199
    98.305 ? 96.9192 107.45524
    106.669 ? 96.92407 107.63362
    104.29 ? 96.9289 107.81715
    108.527 ? 96.9337 108.00624
    104.593 ? 96.93847 108.20087
    110.278 ? 96.9432 108.40139
    112.404 ? 96.9479 108.60809
    112.738 ? 96.95257 108.82102
    112.956 ? 96.95721 109.04068
    115.988 ? 96.9618 109.26707
    114.065 ? 96.96636 109.50063
    111.018 ? 96.9709 109.74174
    113.518 ? 96.97539 109.99049
    115.31 ? 96.97986 110.24749
    114.245 ? 96.98429 110.5128
    107.942 ? 96.98869 110.78697
    115.204 ? 96.99305 111.07048
    117.282 ? 96.99738 111.3635
    111.248 ? 97.00167 111.6668
    109.655 ? 97.00593 111.9805
    115.934 ? 97.01016 112.30533
    120.9 ? 97.01435 112.6419
    112.515 ? 97.01851 112.99051
    103.227 ? 97.02264 113.35214
    108.595 ? 97.02673 113.72702
    119.659 ? 97.03079 114.11612
    113.519 ? 97.03481 114.52024
    108.134 ? 97.0388 114.93989
    107.598 ? 97.04276 115.37636
    109.732 ? 97.04669 115.83003
    110.926 ? 97.05058 116.30224
    115.1 ? 97.05443 116.79605
    115.196 ? 97.05825 117.30836
    113.236 ? 97.06204 117.84289
    110.613 ? 97.06579 118.40032
    106.821 ? 97.06952 118.98249
    115.317 ? 97.0732 119.59105
    111.82 ? 97.07686 120.22724
    117.902 ? 97.08048 120.89358
    116.444 ? 97.08406 121.59125
    109.16 ? 97.08761 122.32297
    107.882 ? 97.09113 123.0912
    113.781 ? 97.09462 123.89804
    116.946 ? 97.09807 124.74722
    122.775 ? 97.10148 125.64085
    124.46 ? 97.10486 126.58315
    114.754 ? 97.10822 127.57804
    115.899 ? 97.11153 128.62917
    124.338 ? 97.11481 129.74246
    121.782 ? 97.11806 130.92188
    122.745 ? 97.12127 132.17441
    130.006 ? 97.12445 133.50679
    132.79 ? 97.1276 134.9259
    127.88 ? 97.13071 136.44189
    127.377 ? 97.13379 138.06282
    133.828 ? 97.13683 139.80138
    140.058 ? 97.13984 141.67047
    142.372 ? 97.14283 143.68434
    140.459 ? 97.14577 145.86264
    145.554 ? 97.14868 148.22348
    146.482 ? 97.15155 150.79337
    152.135 ? 97.15439 153.60086
    158.321 ? 97.1572 156.67987
    166.357 ? 97.15998 160.07575
    170.899 ? 97.16272 163.8361
    165.143 ? 97.16542 168.02835
    165.439 ? 97.16809 172.73051
    171.552 ? 97.17073 178.04249
    186.545 ? 97.17334 184.09865
    191.693 ? 97.17591 191.0609
    194.145 ? 97.17845 199.16584
    204.901 ? 97.18096 208.74173
    213.836 ? 97.18343 220.33617
    232.294 ? 97.18586 235.00496
    244.531 ? 97.18826 254.93034
    281.125 ? 97.19063 284.79203
    312.772 ? 97.19297 333.65595
    367.526 ? 97.19527 416.99274
    440.659 ? 97.19753 556.54512
    596.395 ? 97.19977 774.74329
    827.027 ? 97.20197 1083.77254
    1146.702 ? 97.20414 1468.79894
    1594.106 ? 97.20627 1873.67776
    2037.132 ? 97.20837 2190.31299
    2291.673 ? 97.21043 2286.09271
    2244.322 ? 97.21246 2113.54614
    1853.235 ? 97.21446 1765.79046
    1374.361 ? 97.21643 1375.05803
    1000.168 ? 97.21836 1030.76068
    762.701 ? 97.22025 773.11482
    615.482 ? 97.22211 605.15118
    518.73 ? 97.22394 509.97487
    482.977 ? 97.22574 464.57473
    468.756 ? 97.2275 449.76292
    477.56 ? 97.22922 453.13938
    481.423 ? 97.23092 468.19415
    514.85 ? 97.23258 492.33884
    555.854 ? 97.23421 525.05565
    592.724 ? 97.2358 567.15221
    641.258 ? 97.23736 620.24037
    711.857 ? 97.23889 687.04003
    805.841 ? 97.24038 772.07976
    919.751 ? 97.24184 883.52366
    1083.658 ? 97.24326 1038.71273
    1356.156 ? 97.24465 1274.55128
    1713.578 ? 97.24601 1667.25908
    2191.96 ? 97.24733 2356.64724
    2965.007 ? 97.24862 3557.14326
    4222.886 ? 97.24987 5532.69951
    6357.403 ? 97.2511 8491.66797
    9673.444 ? 97.25229 12431.98135
    14273.42 ? 97.25344 16958.83799
    19521.138 ? 97.25456 21116.66001
    23810.595 ? 97.25565 23439.36445
    24427.188 ? 97.25671 22760.1513
    20956.778 ? 97.25773 19450.96422
    15608.507 ? 97.25871 14974.67207
    10532.714 ? 97.25967 10619.98784
    6927.308 ? 97.26058 7078.19194
    4615.472 ? 97.26147 4559.39439
    3251.736 ? 97.26233 2949.45598
    2374.726 ? 97.26314 1998.13506
    1831.984 ? 97.26393 1456.95166
    1433.082 ? 97.26468 1142.2656
    1148.421 ? 97.2654 945.1421
    971.814 ? 97.26608 808.86054
    846.28 ? 97.26673 706.64052
    760.667 ? 97.26735 626.07457
    670.889 ? 97.26793 560.65965
    595.003 ? 97.26849 506.69722
    538.175 ? 97.269 461.60804
    486.148 ? 97.26948 423.53559
    452.275 ? 97.26993 391.14503
    419.94 ? 97.27035 363.3364
    386.817 ? 97.27073 339.31907
    362.404 ? 97.27108 318.42609
    338.031 ? 97.27139 300.13116
    315.717 ? 97.27168 284.04188
    296.834 ? 97.27193 269.80264
    272.844 ? 97.27214 257.15653
    262.207 ? 97.27232 245.86867
    266.36 ? 97.27247 235.74653
    248.559 ? 97.27258 226.64619
    222.729 ? 97.27267 218.4255
    221.369 ? 97.27271 210.98394
    220.029 ? 97.27273 204.22237
    210.1 ? 97.27271 198.05728
    198.976 ? 97.27266 192.42741
    195.163 ? 97.27257 187.26674
    197.687 ? 97.27245 182.53045
    190.012 ? 97.27231 178.17087
    185.156 ? 97.27211 174.14701
    187.3 ? 97.2719 170.42987
    184.083 ? 97.27164 166.98516
    176.629 ? 97.27136 163.79093
    176.81 ? 97.27104 160.82187
    171.23 ? 97.27068 158.05591
    167.119 ? 97.2703 155.47819
    167.187 ? 97.26988 153.0693
    167.178 ? 97.26942 150.81773
    167.047 ? 97.26894 148.70896
    161.483 ? 97.26842 146.73021
    147.979 ? 97.26786 144.87341
    150.902 ? 97.26728 143.1268
    154.583 ? 97.26666 141.48402
    153.129 ? 97.26601 139.93621
    144.452 ? 97.26532 138.47555
    149.628 ? 97.2646 137.09743
    151.096 ? 97.26385 135.79433
    140.929 ? 97.26306 134.56261
    142.131 ? 97.26224 133.3966
    140.914 ? 97.26139 132.29125
    134.633 ? 97.2605 131.24386
    134.893 ? 97.25959 130.24941
    132.626 ? 97.25864 129.30574
    124.867 ? 97.25765 128.40907
    125.765 ? 97.25663 127.55603
    126.036 ? 97.25558 126.74498
    130.129 ? 97.2545 125.97245
    138.557 ? 97.25338 125.23714
    137.12 ? 97.25223 124.53646
    133.74 ? 97.25105 123.86806
    123.863 ? 97.24983 123.23094
    126.979 ? 97.24858 122.62264
    117.682 ? 97.2473 122.04235
    115.22 ? 97.24598 121.48826
    115.324 ? 97.24463 120.95866
    120.57 ? 97.24325 120.45301
    113.039 ? 97.24183 119.96943
    113.744 ? 97.24038 119.50747
    113.922 ? 97.2389 119.06583
    111.695 ? 97.23739 118.64326
    112.54 ? 97.23584 118.23942
    116.886 ? 97.23426 117.85294
    112.963 ? 97.23265 117.48355
    111.325 ? 97.231 117.13029
    111.835 ? 97.22932 116.79224
    104.901 ? 97.22761 116.46921
    106.631 ? 97.22587 116.16017
    109.144 ? 97.22409 115.86496
    106.77 ? 97.22227 115.58287
    110.767 ? 97.22044 115.31323
    115.556 ? 97.21855 115.05594
    105.721 ? 97.21664 114.81018
    100.06 ? 97.2147 114.57593
    108.664 ? 97.21273 114.35265
    110.734 ? 97.21072 114.1398
    107.524 ? 97.20868 113.93739
    105.165 ? 97.2066 113.74478
    110.415 ? 97.20449 113.56198
    112.742 ? 97.20236 113.38862
    107.017 ? 97.20018 113.22428
    116.118 ? 97.19798 113.06903
    115.326 ? 97.19574 112.92234
    114.149 ? 97.19347 112.78431
    107.335 ? 97.19117 112.65464
    107.036 ? 97.18883 112.53131
    103.928 ? 97.18646 112.41788
    105.938 ? 97.18406 112.31222
    104.745 ? 97.18163 112.21443
    104.227 ? 97.17916 112.12435
    112.032 ? 97.17666 112.04174
    121.108 ? 97.17413 111.96674
    119.088 ? 97.17157 111.89907
    110.81 ? 97.16897 111.83885
    99.719 ? 97.16634 111.786
    102.833 ? 97.16368 111.74035
    110.567 ? 97.16098 111.70223
    111.837 ? 97.15825 111.67117
    106.813 ? 97.15549 111.64746
    108.196 ? 97.15271 111.63112
    106.696 ? 97.14988 111.62203
    115.712 ? 97.14702 111.62045
    113.394 ? 97.14413 111.62623
    107.907 ? 97.14121 111.63959
    109.046 ? 97.13825 111.66062
    107.691 ? 97.13526 111.6893
    107.94 ? 97.13225 111.72593
    109.111 ? 97.12919 111.77044
    110.813 ? 97.12611 111.82312
    109.814 ? 97.12299 111.88415
    105.053 ? 97.11984 111.95106
    105.38 ? 97.11666 112.0293
    113.34 ? 97.11345 112.11637
    112.937 ? 97.11021 112.21262
    107.588 ? 97.10693 112.31836
    107.178 ? 97.10361 112.43374
    107.769 ? 97.10027 112.55925
    107.98 ? 97.09689 112.64397
    114.57 ? 97.09349 112.79068
    113.417 ? 97.09005 112.94863
    112.445 ? 97.08657 113.11807
    109.215 ? 97.08307 113.29934
    110.823 ? 97.07954 113.49337
    107.362 ? 97.07597 113.70046
    107.073 ? 97.07237 113.92134
    112.039 ? 97.06873 114.15643
    108.173 ? 97.06506 114.4066
    114.836 ? 97.06137 114.6724
    114.177 ? 97.05764 114.95467
    109.015 ? 97.05388 115.25445
    107.368 ? 97.05008 115.57242
    116.621 ? 97.04626 115.90981
    116.151 ? 97.0424 116.26747
    115.486 ? 97.03851 116.64662
    117.917 ? 97.0346 117.04878
    116.1 ? 97.03063 117.47503
    113.575 ? 97.02665 117.92712
    114.934 ? 97.02264 118.40643
    116.423 ? 97.01859 118.91476
    112.211 ? 97.01451 119.45434
    113.289 ? 97.01039 120.02696
    117.35 ? 97.00625 120.63518
    112.732 ? 97.00207 121.28124
    113.158 ? 96.99786 121.96789
    109.548 ? 96.99363 122.6986
    118.246 ? 96.98935 123.47625
    121.667 ? 96.98504 124.30482
    112.514 ? 96.98071 125.18804
    121.335 ? 96.97634 126.13029
    126.048 ? 96.97195 127.13713
    123.802 ? 96.96751 128.21347
    123.864 ? 96.96305 129.36576
    121.364 ? 96.95856 130.60041
    120.65 ? 96.95403 131.92486
    128.12 ? 96.94947 133.34842
    134.079 ? 96.94488 134.87987
    134.348 ? 96.94026 136.53035
    127.467 ? 96.93561 138.31145
    130.226 ? 96.93092 140.2366
    140.409 ? 96.92621 142.32248
    136.821 ? 96.92146 144.58573
    140.806 ? 96.91669 147.04714
    143.936 ? 96.91188 149.72917
    155.23 ? 96.90703 152.65802
    164.852 ? 96.90216 155.86625
    155.66 ? 96.89725 159.38817
    162.956 ? 96.89232 163.26622
    170.861 ? 96.88735 167.54836
    160.927 ? 96.88235 172.29124
    169.801 ? 96.87732 177.56586
    180.506 ? 96.87226 183.45124
    192.478 ? 96.86717 190.04569
    192.552 ? 96.86204 197.46562
    196.141 ? 96.85688 205.85191
    206.7 ? 96.85171 215.38475
    232.187 ? 96.84649 226.27725
    260.614 ? 96.84123 238.80056
    268.976 ? 96.83596 253.29395
    287.795 ? 96.83064 270.18684
    304.895 ? 96.8253 290.05186
    320.152 ? 96.81993 313.63227
    347.613 ? 96.81452 341.97541
    395.421 ? 96.80909 376.6905
    435.678 ? 96.80362 420.57068
    505.327 ? 96.79812 479.10637
    590.921 ? 96.79259 563.31132
    687.077 ? 96.78703 694.25975
    869.787 ? 96.78145 908.3516
    1129.022 ? 96.77582 1259.07748
    1518.782 ? 96.77017 1812.03676
    2093.481 ? 96.76448 2628.97283
    2976.907 ? 96.75877 3742.83405
    4170.678 ? 96.75302 5127.76455
    5629.037 ? 96.74725 6655.59626
    7120.773 ? 96.74143 8109.8546
    8444.277 ? 96.73559 9337.75606
    9657.339 ? 96.72973 10307.66051
    10594.941 ? 96.72383 10845.76557
    10907.272 ? 96.7179 10572.54218
    9659.733 ? 96.71193 9319.929
    7304.354 ? 96.70594 7452.35424
    5055.263 ? 96.69992 5500.76086
    3471.742 ? 96.69386 3818.89496
    2427.238 ? 96.68778 2549.95032
    1721.544 ? 96.68167 1690.69131
    1253.073 ? 96.67551 1157.93605
    956.711 ? 96.66934 844.84723
    763.091 ? 96.66314 662.2176
    661.158 ? 96.65689 550.17586
    567.101 ? 96.65063 475.08236
    476.811 ? 96.64433 420.18317
    410.959 ? 96.638 377.43737
    365.188 ? 96.63164 342.94893
    334.803 ? 96.62525 314.52665
    322.166 ? 96.61883 290.76893
    296.488 ? 96.61237 270.71827
    265.069 ? 96.6059 253.63191
    258.029 ? 96.59939 238.96525
    245.9 ? 96.59284 226.28105
    232.031 ? 96.58627 215.23235
    217.757 ? 96.57966 205.55788
    214.265 ? 96.57303 197.03392
    197.39 ? 96.56637 189.49006
    189.631 ? 96.55967 182.78055
    182.813 ? 96.55295 176.78341
    176.455 ? 96.5462 171.40536
    173.76 ? 96.53941 166.56112
    170.396 ? 96.5326 162.18492
    162.784 ? 96.52575 158.21774
    158.576 ? 96.51888 154.60802
    164.198 ? 96.51197 151.31646
    158.887 ? 96.50504 148.30497
    154.35 ? 96.49808 145.54424
    151.275 ? 96.49108 143.00678
    139.375 ? 96.48405 140.66777
    140.242 ? 96.477 138.50858
    138.903 ? 96.46992 136.51013
    136.632 ? 96.4628 134.65785
    132.517 ? 96.45565 132.93761
    137.741 ? 96.44848 131.33622
    138.29 ? 96.44128 129.84403
    133.991 ? 96.43404 128.45059
    132.962 ? 96.42678 127.14808
    126.733 ? 96.41948 125.92864
    132.377 ? 96.41216 124.78471
    131.399 ? 96.40481 123.71095
    126.465 ? 96.39743 122.70121
    115.422 ? 96.39002 121.75106
    117.122 ? 96.38257 120.85581
    119.156 ? 96.3751 120.01088
    119.45 ? 96.36759 119.21314
    121.358 ? 96.36007 118.4588
    123.27 ? 96.35251 117.74519
    122.711 ? 96.34491 117.06939
    111.463 ? 96.3373 116.42848
    111.559 ? 96.32964 115.82056
    106.926 ? 96.32197 115.24317
    101.719 ? 96.31426 114.69465
    104.902 ? 96.30652 114.17311
    106.037 ? 96.29876 113.6766
    106.576 ? 96.29096 113.20395
    98.003 ? 96.28314 112.75348
    97.133 ? 96.27528 112.32415
    95.6 ? 96.26739 111.91468
    105.561 ? 96.25948 111.52375
    109.728 ? 96.25154 111.15059
    106.468 ? 96.24357 110.79406
    107.407 ? 96.23557 110.45347
    104.784 ? 96.22754 110.12795
    99.258 ? 96.21948 109.81655
    99.711 ? 96.21139 109.51884
    91.672 ? 96.20327 109.23393
    95.681 ? 96.19513 108.96141
    101.389 ? 96.18695 108.70067
    109.284 ? 96.17875 108.45103
    111.638 ? 96.17051 108.2122
    104.734 ? 96.16225 107.98359
    99.038 ? 96.15395 107.76492
    108.068 ? 96.14564 107.55575
    111.296 ? 96.13729 107.35561
    101.108 ? 96.12891 107.16433
    103.47 ? 96.12051 106.98148
    100.549 ? 96.11207 106.80689
    91.612 ? 96.1036 106.64026
    96.844 ? 96.09511 106.48126
    98.721 ? 96.08659 106.32983
    101.669 ? 96.07804 106.18564
    107.286 ? 96.06946 106.04864
    102.785 ? 96.06085 105.91861
    92.15 ? 96.05222 105.79537
    97.942 ? 96.04354 105.67889
    98.068 ? 96.03486 105.56898
    95.044 ? 96.02614 105.46567
    95.661 ? 96.01738 105.36882
    91.091 ? 96.00861 105.27835
    95.701 ? 95.9998 105.19433
    97.415 ? 95.99096 105.11665
    97.179 ? 95.9821 105.04544
    101.345 ? 95.9732 104.98064
    104.152 ? 95.96428 104.92228
    99.638 ? 95.95533 104.87054
    94.812 ? 95.94636 104.8254
    92.654 ? 95.93735 104.78709
    93.311 ? 95.92831 104.75567
    92.513 ? 95.91925 104.7313
    92.456 ? 95.91016 104.82256
    95.005 ? 95.90104 104.81344
    104.365 ? 95.8919 104.8122
    103.818 ? 95.88272 104.81901
    101.274 ? 95.87352 104.83423
    97.678 ? 95.86428 104.85837
    94.56 ? 95.85503 104.89172
    98.166 ? 95.84575 104.93494
    104.924 ? 95.83643 104.98842
    100.639 ? 95.82709 105.05283
    94.755 ? 95.81771 105.12902
    93.693 ? 95.80831 105.21756
    94.526 ? 95.79889 105.31958
    96.999 ? 95.78943 105.43583
    89.597 ? 95.77996 105.56753
    88.865 ? 95.77044 105.7161
    93.83 ? 95.76091 105.88269
    95.263 ? 95.75134 106.06924
    91.856 ? 95.74175 106.27724
    99.24 ? 95.73213 106.50891
    99.452 ? 95.72247 106.76685
    100.599 ? 95.71281 107.05336
    100.205 ? 95.70311 107.37198
    106.642 ? 95.69337 107.72581
    107.212 ? 95.68361 108.11914
    101.972 ? 95.67382 108.55709
    106.702 ? 95.66401 109.04456
    103.627 ? 95.65418 109.58868
    101.353 ? 95.6443 110.19627
    102.509 ? 95.63441 110.87659
    110.141 ? 95.62448 111.64072
    107.937 ? 95.61454 112.50024
    104.743 ? 95.60456 113.47136
    112.571 ? 95.59455 114.57099
    116.146 ? 95.58452 115.82177
    113.303 ? 95.57446 117.25168
    104.884 ? 95.56438 118.89221
    109.097 ? 95.55426 120.78692
    115.518 ? 95.54412 122.98548
    114.877 ? 95.53396 125.555
    112.744 ? 95.52376 128.58221
    126.469 ? 95.51354 132.17357
    141.554 ? 95.50329 136.47986
    136.614 ? 95.49302 141.69665
    138.877 ? 95.48272 148.12265
    151.176 ? 95.47238 156.24406
    156.479 ? 95.46203 167.03604
    170.903 ? 95.45165 182.52901
    191.249 ? 95.44123 207.00771
    217.997 ? 95.43081 248.88649
    255.253 ? 95.42034 322.51109
    322.949 ? 95.40985 447.79035
    426.102 ? 95.39934 645.81017
    605.445 ? 95.38879 927.47189
    885.612 ? 95.37823 1279.81982
    1285.053 ? 95.36763 1651.60797
    1756.971 ? 95.357 1942.98311
    2066.734 ? 95.34636 2031.40034
    1993.466 ? 95.33568 1869.34545
    1609.208 ? 95.32498 1539.94161
    1120.277 ? 95.31425 1165.72095
    754.584 ? 95.3035 831.68449
    515.484 ? 95.29271 575.69802
    363.669 ? 95.28191 402.0766
    284.405 ? 95.27107 295.04199
    235.761 ? 95.26021 233.07115
    202.299 ? 95.24933 197.75269
    185.418 ? 95.23842 176.6759
    159.287 ? 95.22748 162.9411
    141.453 ? 95.21651 153.10296
    133.537 ? 95.20551 145.55663
    127.872 ? 95.1945 139.5425
    134.324 ? 95.18347 134.63844
    128.549 ? 95.17239 130.59221
    122.845 ? 95.1613 127.22187
    118.967 ? 95.15017 124.39529
    117.556 ? 95.13903 122.01822
    117.77 ? 95.12786 120.01427
    119.345 ? 95.11666 118.33091
    123.011 ? 95.10543 116.92691
    114.244 ? 95.09418 115.77472
    113.385 ? 95.08291 114.86218
    112.707 ? 95.07161 114.19308
    110.813 ? 95.06027 113.80699
    110.599 ? 95.04892 113.81348
    111.334 ? 95.03754 114.46628
    118.398 ? 95.02614 116.26568
    115.671 ? 95.01472 120.05352
    115.725 ? 95.00325 126.96085
    133.776 ? 94.99177 138.10461
    157.085 ? 94.98027 153.95288
    187.206 ? 94.96874 173.47245
    226.345 ? 94.95718 193.42597
    261.754 ? 94.9456 207.88094
    285.916 ? 94.93399 210.24331
    272.021 ? 94.92235 199.01602
    217.053 ? 94.9107 179.59852
    172.773 ? 94.89902 158.61776
    141.318 ? 94.88731 140.36906
    124.987 ? 94.87557 126.61776
    115.623 ? 94.86381 117.35932
    114.372 ? 94.85203 111.64246
    110.653 ? 94.84022 108.26606
    104.831 ? 94.82838 106.25448
    105.709 ? 94.81653 104.96991
    98.611 ? 94.80464 104.06321
    97.575 ? 94.79273 103.36456
    103.775 ? 94.7808 102.79303
    101.892 ? 94.76884 102.31002
    92.297 ? 94.75685 101.89326
    92.369 ? 94.74484 101.5284
    92.865 ? 94.73281 101.20577
    94.444 ? 94.72075 100.91745
    97.815 ? 94.70867 100.65791
    91.306 ? 94.69656 100.42242
    84.989 ? 94.68443 100.20722
    88.078 ? 94.67227 100.00963
    85.28 ? 94.6601 99.82707
    93.125 ? 94.64788 99.65777
    97.533 ? 94.63565 99.50001
    91.146 ? 94.62339 99.35237
    84.684 ? 94.61112 99.21387
    88.932 ? 94.59882 99.08338
    86.89 ? 94.58649 98.96022
    88.93 ? 94.57414 98.8436
    97.357 ? 94.56176 98.73284
    89.08 ? 94.54936 98.62753
    91.023 ? 94.53693 98.52709
    99.292 ? 94.52448 98.4312
    95.345 ? 94.51201 98.33945
    90.796 ? 94.49951 98.25145
    87.087 ? 94.48699 98.16702
    91.182 ? 94.47445 98.08582
    89.107 ? 94.46187 98.00767
    86.396 ? 94.44928 97.93233
    87.474 ? 94.43666 97.85958
    92.541 ? 94.42402 97.78932
    94.593 ? 94.41135 97.72132
    88.441 ? 94.39866 97.65549
    90.705 ? 94.38595 97.59169
    94.124 ? 94.37321 97.52975
    93.846 ? 94.36045 97.46963
    86.521 ? 94.34767 97.41117
    84.959 ? 94.33485 97.35432
    90.35 ? 94.32202 97.29898
    91.329 ? 94.30916 97.24504
    83.998 ? 94.29629 97.19247
    85.88 ? 94.28338 97.14117
    80.745 ? 94.27045 97.0911
    82.476 ? 94.2575 97.04218
    88.051 ? 94.24453 96.99435
    87.302 ? 94.23154 96.94759
    88.397 ? 94.21852 96.90182
    93.644 ? 94.20547 96.85701
    89.237 ? 94.19241 96.81311
    87.677 ? 94.17931 96.77006
    88.302 ? 94.1662 96.72787
    92.471 ? 94.15307 96.68646
    88.989 ? 94.1399 96.66198
    90.531 ? 94.12672 96.62214
    86.817 ? 94.11351 96.58299
    88.632 ? 94.10028 96.54453
    92.595 ? 94.08703 96.50671
    84.243 ? 94.07375 96.46951
    78.373 ? 94.06046 96.43292
    81.319 ? 94.04713 96.39688
    87.381 ? 94.03379 96.36142
    90.239 ? 94.02043 96.32649
    86.328 ? 94.00704 96.29207
    84.322 ? 93.99362 96.25815
    89.929 ? 93.98018 96.22469
    89.98 ? 93.96672 96.19171
    86.494 ? 93.95325 96.15918
    87.671 ? 93.93974 96.12707
    92.115 ? 93.92622 96.09538
    89.217 ? 93.91267 96.06408
    85.615 ? 93.8991 96.03319
    84.781 ? 93.88551 96.00267
    83.854 ? 93.87189 95.97251
    91.827 ? 93.85825 95.94272
    90.992 ? 93.84458 95.91324
    94.978 ? 93.8309 95.88412
    92.016 ? 93.81721 95.85533
    88.199 ? 93.80347 95.82683
    84.877 ? 93.78973 95.79865
    84.427 ? 93.77595 95.77075
    90.667 ? 93.76216 95.74315
    93.248 ? 93.74835 95.71582
    79.975 ? 93.7345 95.68876
    79.539 ? 93.72064 95.66197
    88.702 ? 93.70676 95.63543
    92.948 ? 93.69286 95.60915
    82.9 ? 93.67893 95.58311
    83.305 ? 93.66498 95.5573
    81.371 ? 93.65101 95.53173
    76.178 ? 93.63701 95.50637
    84.953 ? 93.623 95.48125
    88.884 ? 93.60897 95.45633
    89.973 ? 93.59491 95.43162
    92.554 ? 93.58083 95.40713
    91.113 ? 93.56673 95.38281
    90.28 ? 93.55261 95.35871
    88.9 ? 93.53846 95.33479
    86.867 ? 93.52429 95.31106
    85.937 ? 93.51011 95.28752
    83.158 ? 93.4959 95.26414
    80.741 ? 93.48167 95.24094
    84.792 ? 93.46743 95.21793
    86.342 ? 93.45314 95.19507
    82.608 ? 93.43886 95.17238
    85.379 ? 93.42453 95.14984
    81.973 ? 93.4102 95.12747
    83.597 ? 93.39584 95.10526
    86.543 ? 93.38146 95.0832
    85.038 ? 93.36707 95.06129
    84.873 ? 93.35264 95.06953
    80.683 ? 93.3382 95.04804
    77.593 ? 93.32374 95.02668
    84.484 ? 93.30925 95.00547
    85.927 ? 93.29475 94.9844
    88.022 ? 93.28021 94.96345
    86.726 ? 93.26567 94.94265
    86.003 ? 93.25111 94.92199
    84.852 ? 93.23651 94.90146
    86.928 ? 93.22191 94.88106
    85.142 ? 93.20727 94.86078
    88.206 ? 93.19262 94.84064
    86.103 ? 93.17796 94.82063
    84.919 ? 93.16325 94.80073
    86.63 ? 93.14855 94.78096
    89.864 ? 93.13381 94.76132
    90.348 ? 93.11906 94.7418
    97.248 ? 93.10428 94.72241
    103.121 ? 93.08949 94.70314
    94.196 ? 93.07467 94.68398
    90.195 ? 93.05984 94.66496
    84.109 ? 93.04498 94.64605
    85.514 ? 93.03011 94.62728
    83.111 ? 93.0152 94.60861
    86.103 ? 93.00029 94.59008
    79.422 ? 92.98535 94.57165
    80.956 ? 92.9704 94.55337
    81.988 ? 92.95543 94.53521
    84.609 ? 92.94042 94.51717
    83.562 ? 92.92541 94.49927
    88.625 ? 92.91037 94.48149
    83.46 ? 92.89531 94.46384
    87.562 ? 92.88024 94.44634
    82.934 ? 92.86514 94.4034
    78.85 ? 92.85002 94.38626
    78.416 ? 92.83488 94.36927
    80.808 ? 92.81972 94.35242
    83.393 ? 92.80456 94.33575
    85.547 ? 92.78935 94.31922
    82.225 ? 92.77414 94.30288
    82.336 ? 92.7589 94.28671
    79.051 ? 92.74365 94.27073
    76.69 ? 92.72837 94.25495
    80.3 ? 92.71308 94.23939
    88.58 ? 92.69777 94.22406
    78.812 ? 92.68244 94.20897
    84.65 ? 92.66709 94.19415
    83.473 ? 92.65172 94.17962
    84.489 ? 92.63632 94.16541
    89.362 ? 92.62091 94.15155
    87.422 ? 92.60548 94.13809
    82.373 ? 92.59003 94.12506
    83.067 ? 92.57457 94.11255
    86.611 ? 92.55909 94.10059
    84.257 ? 92.54358 94.08929
    75.84 ? 92.52806 94.07876
    79.481 ? 92.51251 94.0691
    81.448 ? 92.49696 94.0605
    82.044 ? 92.48137 94.05315
    86.419 ? 92.46577 94.04734
    95.768 ? 92.45014 94.04337
    94.889 ? 92.43451 94.04172
    82.771 ? 92.41886 93.75294
    81.424 ? 92.40318 93.75897
    83.569 ? 92.38749 93.77019
    81.423 ? 92.37177 93.78925
    82.518 ? 92.35604 93.82155
    82.894 ? 92.3403 93.87881
    80.865 ? 92.32452 93.98451
    87.775 ? 92.30874 94.18013
    89.402 ? 92.29293 94.52776
    85.364 ? 92.27711 95.09825
    89.507 ? 92.26128 95.94247
    89.926 ? 92.24541 97.04588
    89.639 ? 92.22953 98.27756
    91.104 ? 92.21363 99.35566
    84.864 ? 92.19772 99.87113
    92.762 ? 92.18179 99.55435
    91.058 ? 92.16583 98.56668
    86.348 ? 92.14987 97.31679
    83.873 ? 92.13388 96.13169
    79.084 ? 92.11788 95.18271
    77.783 ? 92.10186 94.51201
    78.75 ? 92.0858 94.08235
    79.896 ? 92.06975 93.82494
    74.739 ? 92.05367 93.67303
    84.492 ? 92.03758 93.57932
    83.37 ? 92.02147 93.51573
    79.021 ? 92.00533 93.46788
    80.761 ? 91.98919 93.42907
    83.954 ? 91.97302 93.39603
    89.96 ? 91.95684 93.36716
    82.373 ? 91.94064 93.34146
    79.729 ? 91.92442 93.31823
    86.401 ? 91.90819 93.29704
    89.808 ? 91.89193 93.27748
    86.142 ? 91.87566 93.2593
    80.811 ? 91.85937 93.24227
    81.07 ? 91.84306 93.22621
    80.341 ? 91.82675 93.21101
    82.019 ? 91.8104 93.19653
    84.334 ? 91.79405 93.18271
    82.116 ? 91.77767 93.16946
    76.298 ? 91.76128 93.15673
    73.704 ? 91.74488 93.14448
    73.583 ? 91.72844 93.13265
    79.448 ? 91.71201 93.12124
    79.391 ? 91.69555 93.11019
    83.119 ? 91.67907 93.09949
    91.492 ? 91.66258 93.08914
    81.764 ? 91.64606 93.07909
    89.186 ? 91.62954 93.06936
    87.823 ? 91.613 93.05993
    87.141 ? 91.59643 93.05078
    89.722 ? 91.57986 93.04192
    81.235 ? 91.56327 93.03334
    81.47 ? 91.54665 93.02502
    85.148 ? 91.53003 93.01698
    86.938 ? 91.51338 93.0092
    91.226 ? 91.49672 93.0017
    85.594 ? 91.48005 92.99447
    80.065 ? 91.46335 92.9875
    80.115 ? 91.44664 92.98082
    86.141 ? 91.42991 92.97439
    91.502 ? 91.41317 92.96824
    82.612 ? 91.39641 92.96237
    81.154 ? 91.37964 92.95679
    80.266 ? 91.36285 92.95149
    83.803 ? 91.34604 92.94648
    88.352 ? 91.32922 92.94176
    84.411 ? 91.31237 92.93733
    77.676 ? 91.29552 92.93322
    78.689 ? 91.27866 92.92942
    85.259 ? 91.26176 92.92592
    83.155 ? 91.24486 92.92275
    82.558 ? 91.22793 92.91991
    83.721 ? 91.21101 92.91741
    82.005 ? 91.19406 92.91526
    81.556 ? 91.17709 92.91345
    84.991 ? 91.16011 92.912
    84.393 ? 91.1431 92.91092
    89.118 ? 91.1261 92.91023
    81.937 ? 91.10907 92.90992
    85.152 ? 91.09202 92.91
    83.664 ? 91.07496 92.91049
    78.25 ? 91.05788 92.91141
    80.577 ? 91.0408 92.91275
    75.274 ? 91.02369 92.91455
    76.314 ? 91.00657 92.91677
    76.791 ? 90.98943 92.91947
    83.481 ? 90.97227 92.92266
    87.078 ? 90.95511 92.92633
    85.281 ? 90.93793 92.93053
    79.096 ? 90.92072 92.93522
    79.328 ? 90.90352 92.94046
    89.031 ? 90.88628 92.94625
    89.712 ? 90.86905 92.95262
    86.874 ? 90.85179 92.95958
    92.135 ? 90.83451 92.97912
    84.113 ? 90.81723 92.98735
    89.286 ? 90.79992 92.99622
    87 ? 90.7826 93.00575
    87.892 ? 90.76527 93.01598
    86.094 ? 90.74792 93.0269
    80.603 ? 90.73057 93.03856
    84.804 ? 90.71318 93.05097
    90.437 ? 90.6958 93.06416
    86.152 ? 90.67838 93.07816
    82.01 ? 90.66097 93.09298
    86.465 ? 90.64354 93.10867
    86.412 ? 90.62609 93.12525
    88.363 ? 90.60862 93.14275
    87.346 ? 90.59115 93.16122
    85.073 ? 90.57365 93.18064
    90.475 ? 90.55615 93.2011
    93.88 ? 90.53862 93.22263
    84.513 ? 90.52109 93.24524
    92.026 ? 90.50354 93.26902
    91.43 ? 90.48597 93.29394
    78.226 ? 90.4684 93.3201
    77.212 ? 90.45082 93.34755
    76.89 ? 90.4332 93.37628
    79.64 ? 90.41559 93.45011
    85.862 ? 90.39794 93.48181
    87.463 ? 90.3803 93.51501
    85.066 ? 90.36264 93.54977
    85.392 ? 90.34496 93.5861
    83.115 ? 90.32728 93.62414
    86.014 ? 90.30957 93.66387
    78.266 ? 90.29186 93.70542
    79.786 ? 90.27412 93.74887
    89.433 ? 90.25638 93.79427
    87.843 ? 90.23863 93.84175
    83.756 ? 90.22085 93.89131
    91.614 ? 90.20307 93.94312
    88.582 ? 90.18527 93.99728
    82.28 ? 90.16747 94.05385
    80.04 ? 90.14964 94.113
    84.029 ? 90.1318 94.17475
    86.266 ? 90.11395 94.2393
    89.669 ? 90.09608 94.3068
    90.28 ? 90.07821 94.37731
    87.856 ? 90.06032 94.45107
    89.168 ? 90.04241 94.52812
    93.982 ? 90.0245 94.6087
    91.54 ? 90.00656 94.69302
    85.767 ? 89.98862 94.78118
    86.67 ? 89.97067 94.87347
    92.176 ? 89.9527 94.96998
    85.772 ? 89.93472 95.07102
    84.874 ? 89.91672 95.17686
    89.621 ? 89.89871 95.28766
    90.469 ? 89.8807 95.40384
    85.398 ? 89.86266 95.52549
    87.146 ? 89.84462 95.65305
    87.833 ? 89.82655 95.78692
    89.911 ? 89.80848 95.9273
    95.385 ? 89.79041 96.07475
    87.192 ? 89.7723 96.22949
    81.842 ? 89.7542 96.39208
    89.993 ? 89.73607 96.5631
    85.87 ? 89.71794 96.74286
    81.576 ? 89.69979 96.93214
    90.921 ? 89.68164 97.13133
    89.625 ? 89.66347 97.34118
    87.409 ? 89.64529 97.56256
    85.8 ? 89.62709 97.79596
    92.114 ? 89.60888 98.04252
    92.543 ? 89.59067 98.30286
    89.668 ? 89.57244 98.57812
    91.737 ? 89.55419 98.86958
    86.368 ? 89.53594 99.17809
    90.472 ? 89.51768 99.50535
    88.249 ? 89.49939 99.85239
    87.236 ? 89.48111 100.22105
    91.385 ? 89.4628 100.61332
    90.74 ? 89.44449 101.03073
    93.884 ? 89.42617 101.47601
    94.683 ? 89.40782 101.95112
    95.666 ? 89.38948 102.4593
    92.923 ? 89.37112 103.00458
    94.703 ? 89.35274 103.59123
    92.499 ? 89.33436 104.22746
    85.285 ? 89.31596 104.92399
    82.785 ? 89.29756 105.69813
    97.695 ? 89.27914 106.57243
    99.334 ? 89.26071 107.56819
    99.061 ? 89.24227 108.7
    101.721 ? 89.22381 109.9596
    103.581 ? 89.20535 111.30754
    105.166 ? 89.18687 112.66663
    101.351 ? 89.16839 113.94562
    104.276 ? 89.14989 115.13118
    113.867 ? 89.13138 116.31276
    111.229 ? 89.11287 117.608
    115.469 ? 89.09433 119.10234
    117.684 ? 89.07579 120.8441
    119.94 ? 89.05724 122.86212
    119.307 ? 89.03867 125.16977
    127.19 ? 89.0201 127.78601
    130.313 ? 89.00151 130.74003
    129.375 ? 88.98292 134.06922
    134.714 ? 88.96432 137.83377
    143.056 ? 88.94569 142.10122
    155.402 ? 88.92707 146.96439
    153.841 ? 88.90842 152.53995
    157.774 ? 88.88978 158.96273
    165.736 ? 88.87113 166.41949
    182.307 ? 88.85245 175.12894
    201.339 ? 88.83377 185.38908
    199.986 ? 88.81508 197.59274
    212.276 ? 88.79638 212.24185
    236.544 ? 88.77767 230.08322
    266.143 ? 88.75895 252.22302
    304.21 ? 88.74022 280.68026
    337.76 ? 88.72147 319.51139
    409.086 ? 88.70272 377.51884
    509.295 ? 88.68396 472.73749
    635.736 ? 88.66518 638.32522
    860.439 ? 88.64641 926.55678
    1200.145 ? 88.6276 1403.82952
    1669.362 ? 88.6088 2126.42985
    2428.579 ? 88.59 3104.34914
    3476.02 ? 88.57117 4252.39521
    4675.645 ? 88.55234 5353.54125
    5642.069 ? 88.53349 6050.93833
    5787.099 ? 88.51465 6012.76001
    4940.219 ? 88.49577 5259.64985
    3665.614 ? 88.47691 4140.43138
    2540.938 ? 88.45803 3001.59525
    1744.885 ? 88.43914 2046.08511
    1218.669 ? 88.42024 1348.32454
    892.626 ? 88.40132 891.83751
    677.037 ? 88.38241 617.88699
    527.894 ? 88.36349 460.9281
    432.383 ? 88.34454 370.36699
    367.842 ? 88.3256 314.73749
    319.766 ? 88.30665 277.0884
    284.201 ? 88.28767 249.33047
    253.705 ? 88.2687 227.63594
    232.798 ? 88.24971 210.1056
    210.287 ? 88.23072 195.68489
    193.197 ? 88.21172 183.65291
    179.304 ? 88.19271 173.5225
    168.101 ? 88.17369 164.91099
    162.979 ? 88.15467 157.52752
    158.645 ? 88.13562 151.15838
    147.634 ? 88.11657 145.62072
    148.016 ? 88.09751 140.7823
    143.307 ? 88.07845 136.52822
    134.972 ? 88.05937 132.76624
    126.898 ? 88.04029 129.42747
    127.931 ? 88.0212 126.4474
    126.8 ? 88.0021 123.77964
    119.945 ? 87.98299 121.38067
    117.463 ? 87.96386 119.21432
    116.461 ? 87.94474 117.25379
    116.588 ? 87.92562 115.47168
    118.815 ? 87.90647 113.88863
    125.27 ? 87.88732 112.40595
    112.948 ? 87.86815 111.04675
    102.852 ? 87.84899 109.79916
    105.174 ? 87.82982 108.64989
    109.71 ? 87.81062 107.59007
    107.982 ? 87.79143 106.61007
    106.087 ? 87.77222 105.70149
    99.08 ? 87.75302 104.85855
    102.086 ? 87.73381 104.07411
    99.33 ? 87.71458 103.34372
    93.609 ? 87.69535 102.66211
    92.469 ? 87.6761 102.02463
    96.566 ? 87.65685 101.42827
    97.264 ? 87.6376 100.86888
    92.647 ? 87.61833 100.34409
    93.04 ? 87.59906 99.8508
    91.382 ? 87.57977 99.38626
    87.162 ? 87.56049 98.94883
    84.312 ? 87.54119 98.53593
    86.919 ? 87.52188 98.14623
    93.896 ? 87.50258 97.77784
    90.431 ? 87.48325 97.42901
    91.633 ? 87.46393 97.09882
    97.243 ? 87.4446 96.7856
    98.216 ? 87.42525 96.48858
    101.169 ? 87.4059 96.20653
    93.002 ? 87.38654 95.93832
    89.717 ? 87.36718 95.68341
    88.716 ? 87.3478 95.44067
    84.625 ? 87.32843 95.20965
    84.739 ? 87.30905 94.98954
    85.662 ? 87.28965 94.77954
    87.815 ? 87.27025 94.57937
    87.903 ? 87.25084 94.38822
    88.015 ? 87.23142 94.20585
    88.069 ? 87.21201 94.03168
    78.063 ? 87.19257 93.86516
    81.897 ? 87.17314 93.70615
    87.283 ? 87.1537 93.55407
    81.125 ? 87.13425 93.40877
    87.615 ? 87.1148 93.26985
    88.597 ? 87.09533 93.13693
    91.633 ? 87.07586 93.00995
    91.952 ? 87.05639 92.88848
    87.117 ? 87.0369 92.86187
    85.929 ? 87.01741 92.75135
    91.933 ? 86.99792 92.64573
    92.645 ? 86.97841 92.54497
    82.817 ? 86.95891 92.44879
    91.049 ? 86.93938 92.35715
    93.827 ? 86.91987 92.26987
    92.048 ? 86.90034 92.18677
    90.189 ? 86.88079 92.10785
    84.262 ? 86.86126 92.03293
    82.382 ? 86.8417 91.96282
    79.773 ? 86.82216 91.89577
    83.428 ? 86.80258 91.83247
    79.445 ? 86.78303 91.77301
    79.827 ? 86.76346 91.71723
    86.466 ? 86.74387 91.66517
    82.88 ? 86.72429 91.6168
    85.71 ? 86.70469 91.57204
    88.913 ? 86.6851 91.53103
    86.094 ? 86.6655 91.49365
    77.542 ? 86.64589 91.46004
    82.962 ? 86.62627 91.43018
    84.287 ? 86.60665 91.40409
    80.45 ? 86.58702 91.38194
    80.107 ? 86.5674 91.36372
    80.086 ? 86.54775 91.34959
    79.292 ? 86.52811 91.33964
    76.268 ? 86.50845 91.33395
    85.319 ? 86.48881 91.33281
    89.44 ? 86.46915 91.33626
    91.642 ? 86.44948 91.34459
    87.163 ? 86.42981 91.35798
    87.926 ? 86.41013 91.37665
    86.303 ? 86.39045 91.40102
    82.377 ? 86.37077 91.43127
    83.818 ? 86.35107 91.46786
    86.968 ? 86.33138 91.51115
    86.032 ? 86.31166 91.56156
    77.584 ? 86.29196 91.61977
    82.074 ? 86.27224 91.68615
    83.138 ? 86.25253 91.76158
    88.375 ? 86.23281 91.84663
    89.418 ? 86.21307 91.94216
    86.984 ? 86.19334 92.04929
    86.579 ? 86.1736 92.16889
    81.684 ? 86.15385 92.30241
    83.016 ? 86.13411 92.45109
    84.825 ? 86.11435 92.61659
    89.835 ? 86.0946 92.80098
    90.789 ? 86.07483 93.00614
    87.017 ? 86.05507 93.23488
    89.591 ? 86.0353 93.48983
    90.139 ? 86.01551 93.77451
    91.306 ? 85.99574 94.09322
    95.451 ? 85.97594 94.45028
    90.156 ? 85.95616 94.85182
    87.879 ? 85.93637 95.30411
    93.04 ? 85.91655 95.81545
    92.663 ? 85.89676 96.39616
    92.436 ? 85.87695 97.05752
    95.655 ? 85.85713 97.81512
    96.769 ? 85.83732 98.68645
    96.425 ? 85.81749 99.69479
    97.278 ? 85.79767 100.87005
    95.766 ? 85.77784 102.2479
    99.007 ? 85.758 103.87813
    95.564 ? 85.73817 105.82223
    100.526 ? 85.71832 108.16719
    106.722 ? 85.69848 111.03983
    105.372 ? 85.67863 114.639
    110.649 ? 85.65877 119.34895
    117.703 ? 85.63891 125.95776
    128.143 ? 85.61904 136.15747
    145.153 ? 85.59918 153.32986
    165.806 ? 85.57932 183.37194
    202.725 ? 85.55943 235.0142
    259.774 ? 85.53956 318.04743
    328.879 ? 85.51967 439.25403
    452.93 ? 85.49979 596.09051
    637.272 ? 85.47991 769.69729
    840.875 ? 85.46001 920.28688
    973.029 ? 85.44012 991.07409
    976.735 ? 85.42021 946.074
    827.469 ? 85.40031 808.97187
    629.362 ? 85.38041 636.44416
    459.884 ? 85.36049 473.39606
    328.117 ? 85.34059 343.29186
    249.375 ? 85.32066 251.83862
    203.893 ? 85.30075 193.83933
    175.862 ? 85.28083 159.75351
    154.686 ? 85.26089 140.33917
    135.129 ? 85.24097 129.03083
    123.647 ? 85.22103 121.92184
    119.643 ? 85.2011 117.00919
    115.299 ? 85.18116 113.35167
    110.744 ? 85.16122 110.49741
    108.168 ? 85.14127 108.22028
    110.884 ? 85.12132 106.38137
    109.765 ? 85.10137 104.88817
    114.464 ? 85.08142 103.67671
    109.06 ? 85.06146 102.69564
    108.848 ? 85.04151 101.9096
    111.253 ? 85.02153 101.28916
    107.371 ? 85.00157 100.81269
    98.968 ? 84.98161 100.46526
    99.205 ? 84.96163 100.23373
    95.06 ? 84.94167 100.11102
    95.615 ? 84.92168 100.09082
    100.056 ? 84.90171 100.17045
    95.837 ? 84.88173 100.35047
    90.888 ? 84.86174 100.63177
    93.171 ? 84.84176 101.02005
    102.491 ? 84.82177 101.5212
    105.266 ? 84.80178 102.14541
    101.744 ? 84.78179 102.90679
    106.421 ? 84.76179 103.82089
    103.58 ? 84.7418 104.91127
    112.154 ? 84.7218 106.20397
    120.103 ? 84.7018 107.73369
    116.678 ? 84.6818 109.54962
    119.219 ? 84.66179 111.70565
    116.9 ? 84.64178 114.27971
    126.773 ? 84.62176 117.36638
    128.263 ? 84.60176 121.09808
    136.279 ? 84.58175 125.66016
    149.261 ? 84.56172 131.32137
    159.822 ? 84.54171 138.56144
    176.833 ? 84.5217 148.30469
    208.182 ? 84.50167 162.54305
    234.139 ? 84.48165 185.45404
    275.946 ? 84.46161 224.94752
    348.27 ? 84.4416 294.15183
    452.519 ? 84.42157 410.53016
    590.447 ? 84.40154 591.30229
    809.868 ? 84.38151 843.79763
    1098.674 ? 84.36147 1152.52905
    1438.802 ? 84.34143 1468.64037
    1685.974 ? 84.32141 1702.24739
    1695.32 ? 84.30136 1751.82911
    1451.848 ? 84.28131 1590.65417
    1095.668 ? 84.26127 1298.52695
    812.814 ? 84.24124 977.72563
    601.791 ? 84.2212 696.13822
    432.948 ? 84.20115 482.7506
    321.771 ? 84.1811 338.879
    267.633 ? 84.16105 250.59578
    227.165 ? 84.14101 199.48347
    197.819 ? 84.12097 170.22732
    181.016 ? 84.10091 152.63667
    164.817 ? 84.08085 141.05309
    148.473 ? 84.06081 132.69385
    139.025 ? 84.04076 126.23849
    134.493 ? 84.0207 121.06153
    130.055 ? 84.00064 116.81374
    122.119 ? 83.98058 113.27613
    120.364 ? 83.96053 110.30111
    109.991 ? 83.94047 107.77265
    101.624 ? 83.92042 105.60832
    105.099 ? 83.90035 103.74033
    107.541 ? 83.88028 102.11602
    105.217 ? 83.86023 100.6963
    99.935 ? 83.84017 99.44662
    101.574 ? 83.82012 98.34196
    102.788 ? 83.80005 97.35997
    100.652 ? 83.77998 96.4825
    100.545 ? 83.75992 95.69597
    96.129 ? 83.73986 94.98728
    90.641 ? 83.71978 94.34706
    94.262 ? 83.69973 93.76633
    96.453 ? 83.67965 93.23753
    100.136 ? 83.65959 92.75509
    97.961 ? 83.63953 92.31317
    87.002 ? 83.61945 91.90771
    90.744 ? 83.5994 91.53455
    92.678 ? 83.57932 91.19008
    82.167 ? 83.55926 90.87176
    86.369 ? 83.5392 90.57664
    89.729 ? 83.51912 90.30275
    89.66 ? 83.49906 90.04797
    84.313 ? 83.47899 89.81108
    80.906 ? 83.45892 89.58944
    84.821 ? 83.43886 89.38211
    93.445 ? 83.41879 89.18806
    90.681 ? 83.39872 89.00612
    84.611 ? 83.37867 88.83521
    79.845 ? 83.35859 88.67462
    80.899 ? 83.33853 88.55331
    88.368 ? 83.31846 88.41106
    92.814 ? 83.2984 88.27694
    85.823 ? 83.27834 88.15031
    84.048 ? 83.25826 88.03074
    80.114 ? 83.2382 87.9177
    84.163 ? 83.21813 87.81082
    88.333 ? 83.19807 87.7097
    91.303 ? 83.17802 87.61393
    87.642 ? 83.15795 87.52326
    85.019 ? 83.13789 87.43734
    82.797 ? 83.11782 87.35597
    83.182 ? 83.09777 87.27888
    81.414 ? 83.07771 87.2058
    84.655 ? 83.05764 87.13659
    90.48 ? 83.03759 87.07104
    90.397 ? 83.01753 87.009
    88.745 ? 82.99747 86.95033
    89.713 ? 82.97743 86.89483
    85.82 ? 82.95736 86.84242
    85.58 ? 82.93731 86.79297
    80.6 ? 82.91725 86.7464
    81.398 ? 82.8972 86.70261
    85.522 ? 82.87715 86.66148
    88.602 ? 82.8571 86.62297
    79.853 ? 82.83706 86.58701
    72.923 ? 82.817 86.55352
    77.26 ? 82.79696 86.52249
    87.29 ? 82.77692 86.49383
    82.169 ? 82.75686 86.46751
    80.083 ? 82.73683 86.44354
    87.41 ? 82.71677 86.42184
    85.843 ? 82.69674 86.40245
    83.805 ? 82.67671 86.38531
    83.725 ? 82.65666 86.37042
    83.962 ? 82.63663 86.35782
    89.705 ? 82.61659 86.34746
    77.35 ? 82.59656 86.3394
    71.876 ? 82.57653 86.33363
    77.981 ? 82.5565 86.33018
    83.241 ? 82.53647 86.32909
    82.305 ? 82.51644 86.33037
    85.867 ? 82.49641 86.33411
    88.073 ? 82.4764 86.34033
    87.014 ? 82.45637 86.34907
    82.003 ? 82.43635 86.36044
    82.719 ? 82.41632 86.37447
    83.965 ? 82.39631 86.39128
    80.067 ? 82.3763 86.41093
    79.748 ? 82.35628 86.43352
    81.833 ? 82.33628 86.4592
    85.192 ? 82.31626 86.48802
    83.427 ? 82.29626 86.52019
    76.939 ? 82.27626 86.55581
    79.671 ? 82.25624 86.59502
    74.68 ? 82.23625 86.63808
    79.889 ? 82.21624 86.68505
    86.051 ? 82.19625 86.73625
    86.658 ? 82.17626 86.79187
    86.239 ? 82.15626 86.85211
    80.904 ? 82.13628 86.91735
    85.734 ? 82.11628 86.98776
    84.196 ? 82.0963 87.06377
    81.902 ? 82.07632 87.1457
    83.48 ? 82.05633 87.2339
    83.95 ? 82.03636 87.32893
    81.457 ? 82.01639 87.43112
    84.187 ? 81.99641 87.54111
    83.864 ? 81.97644 87.65944
    85.98 ? 81.95646 87.78673
    87.504 ? 81.93651 87.92385
    84.833 ? 81.91655 88.07141
    80.133 ? 81.89658 88.23046
    78.418 ? 81.87662 88.40196
    84.691 ? 81.85666 88.58699
    82.235 ? 81.83671 88.78704
    78.491 ? 81.81677 89.00329
    85.214 ? 81.79681 89.2376
    84.527 ? 81.77686 89.49175
    78.566 ? 81.75693 89.76786
    83.112 ? 81.73699 90.06866
    88.517 ? 81.71706 90.39661
    90.141 ? 81.69712 90.75537
    93.825 ? 81.67718 91.14859
    91.547 ? 81.65726 91.58081
    87.128 ? 81.63734 92.05774
    84.007 ? 81.61742 92.58514
    93.29 ? 81.5975 93.17117
    98.241 ? 81.57757 93.82457
    97.105 ? 81.55767 94.55649
    101.282 ? 81.53777 95.38115
    102.021 ? 81.51787 96.31437
    94.477 ? 81.49796 97.37813
    100.314 ? 81.47805 98.5981
    96.168 ? 81.45816 100.00831
    98.362 ? 81.43827 101.65393
    100.386 ? 81.41839 103.59144
    102.025 ? 81.3985 105.90471
    113.353 ? 81.37861 108.71651
    117.325 ? 81.35873 112.24705
    113.181 ? 81.33887 116.94101
    132.766 ? 81.319 123.73178
    151.486 ? 81.29912 134.55939
    166.955 ? 81.27925 152.98758
    186.829 ? 81.2594 184.67797
    224.573 ? 81.23955 236.86513
    292.831 ? 81.21969 315.8815
    403.018 ? 81.19984 423.24098
    563.553 ? 81.17998 550.3324
    767.949 ? 81.16015 674.38609
    928.864 ? 81.14032 757.102
    958.209 ? 81.12047 760.75944
    838.501 ? 81.10065 684.17188
    634.763 ? 81.08082 564.10729
    478.249 ? 81.061 439.52505
    364.139 ? 81.04119 334.08881
    282.589 ? 81.02136 257.11849
    233.371 ? 81.00155 207.57729
    213.773 ? 80.98174 179.38569
    204.382 ? 80.96194 165.40793
    197.341 ? 80.94215 160.05899
    192.243 ? 80.92235 159.90519
    198.512 ? 80.90256 163.27992
    214.113 ? 80.88278 169.76282
    228.204 ? 80.86299 179.89424
    253.095 ? 80.84322 195.57349
    291.959 ? 80.82344 221.13975
    356.235 ? 80.80368 265.45842
    432.662 ? 80.78392 344.26714
    552.219 ? 80.76415 480.62364
    745.338 ? 80.7444 701.21783
    1015.404 ? 80.72464 1024.41803
    1359.649 ? 80.7049 1444.28048
    1785.71 ? 80.68514 1912.67635
    2213.738 ? 80.66541 2323.8513
    2487.355 ? 80.64569 2526.71994
    2428.944 ? 80.62595 2418.53576
    2016.908 ? 80.60623 2056.46454
    1546.666 ? 80.58651 1591.12997
    1149.787 ? 80.56679 1147.09044
    827.874 ? 80.54709 789.30985
    607.382 ? 80.52737 536.0296
    467.287 ? 80.50768 374.29773
    375.269 ? 80.48798 278.55408
    298.312 ? 80.46829 223.78676
    261.049 ? 80.44861 191.72823
    223.048 ? 80.42892 171.51671
    193.75 ? 80.40925 157.47307
    181.278 ? 80.38957 146.8996
    166.147 ? 80.36991 138.53912
    154.679 ? 80.35025 131.73032
    148.382 ? 80.3306 126.09715
    146.576 ? 80.31094 121.37705
    141.392 ? 80.29128 117.38093
    131.581 ? 80.27165 113.97263
    116.173 ? 80.25201 111.0395
    117.986 ? 80.23239 108.50063
    117.907 ? 80.21276 106.28741
    115.205 ? 80.19313 104.34571
    109.471 ? 80.17351 102.63508
    106.109 ? 80.15391 101.11872
    110.893 ? 80.13431 99.77011
    105.956 ? 80.1147 98.56486
    104.593 ? 80.09511 97.48301
    108.779 ? 80.07551 96.50961
    106.353 ? 80.05594 95.62983
    102.68 ? 80.03636 94.83323
    101.157 ? 80.01678 94.10945
    104.334 ? 79.99722 93.44979
    96.795 ? 79.97765 92.84784
    90.543 ? 79.9581 92.29667
    88.35 ? 79.93856 91.79164
    89.547 ? 79.919 91.32772
    96.744 ? 79.89947 90.90065
    93.24 ? 79.87992 90.5074
    95.254 ? 79.8604 90.14434
    93.508 ? 79.84088 89.80921
    92.531 ? 79.82136 89.49938
    91.49 ? 79.80185 89.21252
    89.14 ? 79.78234 88.94711
    87.594 ? 79.76285 88.70111
    85.372 ? 79.74336 88.47335
    83.134 ? 79.72386 88.26234
    86.691 ? 79.70438 88.06675
    89.868 ? 79.6849 87.8858
    86.909 ? 79.66544 87.71824
    89.449 ? 79.64598 87.56347
    92.388 ? 79.62651 87.42063
    81.181 ? 79.60707 87.2889
    81.916 ? 79.58761 87.1679
    90.197 ? 79.56818 87.05685
    88.817 ? 79.54875 86.95546
    89.529 ? 79.52931 86.86322
    88.941 ? 79.50989 86.77963
    87.798 ? 79.49047 86.70454
    88.408 ? 79.47107 86.63744
    81.791 ? 79.45167 86.57826
    79.888 ? 79.43227 86.5267
    86.501 ? 79.41288 86.48246
    88.347 ? 79.39349 86.44557
    81.112 ? 79.37412 86.4157
    82.438 ? 79.35475 86.39289
    85.916 ? 79.33538 86.37706
    88.631 ? 79.31601 86.36802
    84.324 ? 79.29667 86.36596
    80.521 ? 79.27732 86.37065
    85.142 ? 79.25799 86.3823
    86.91 ? 79.23865 86.40095
    85.257 ? 79.21932 86.42654
    82.622 ? 79.2 86.45941
    80.617 ? 79.18069 86.49946
    84.604 ? 79.16139 86.54701
    76.668 ? 79.14208 86.60228
    84.484 ? 79.12279 86.66534
    87.313 ? 79.1035 86.7367
    80.939 ? 79.08423 86.8164
    90.643 ? 79.06496 86.90495
    80.611 ? 79.04569 87.00278
    86.475 ? 79.02642 87.11012
    91.039 ? 79.00717 87.22773
    91.677 ? 78.98793 87.35586
    91.522 ? 78.9687 87.49528
    83.21 ? 78.94946 87.64674
    86.706 ? 78.93023 87.81074
    92.383 ? 78.91102 87.98841
    82.857 ? 78.89181 88.18035
    82.575 ? 78.87261 88.38777
    87.191 ? 78.85341 88.61194
    85.305 ? 78.83421 88.85382
    85.69 ? 78.81503 89.11523
    92.791 ? 78.79586 89.39736
    95.616 ? 78.77669 89.70221
    95.117 ? 78.75753 90.03205
    90.936 ? 78.73837 90.38867
    87.489 ? 78.71923 90.7752
    90.754 ? 78.70009 91.19401
    89.175 ? 78.68095 91.64869
    93.159 ? 78.66183 92.14341
    104.266 ? 78.64271 92.68184
    103.393 ? 78.6236 93.26973
    90 ? 78.6045 93.91207
    91.869 ? 78.5854 94.61595
    91.286 ? 78.56632 95.38968
    90.185 ? 78.54723 96.24136
    95.34 ? 78.52816 97.18288
    91.748 ? 78.5091 98.22567
    91.643 ? 78.49004 99.38538
    96.46 ? 78.47099 100.68092
    104.367 ? 78.45194 102.13234
    112.259 ? 78.43291 103.76786
    105.313 ? 78.41388 105.61761
    99.919 ? 78.39486 107.72219
    101.402 ? 78.37585 110.13247
    105.038 ? 78.35683 112.90731
    119.257 ? 78.33784 116.12869
    126.018 ? 78.31886 119.89324
    123.93 ? 78.29987 124.3337
    128.991 ? 78.2809 129.62769
    136.499 ? 78.26193 136.00994
    146.589 ? 78.24297 143.8511
    165.03 ? 78.22403 153.76258
    189.427 ? 78.20508 166.97193
    206.258 ? 78.18615 186.09257
    241.867 ? 78.16721 216.53454
    282.874 ? 78.1483 268.70584
    347.221 ? 78.12939 359.63052
    467.252 ? 78.11048 512.361
    635.402 ? 78.09159 749.87611
    866.248 ? 78.0727 1081.92608
    1246.906 ? 78.05382 1490.09979
    1748.335 ? 78.03496 1910.93468
    2217.076 ? 78.01608 2228.80524
    2461.437 ? 77.99723 2308.43266
    2281.909 ? 77.97838 2107.76225
    1830.195 ? 77.95955 1726.50381
    1299.265 ? 77.94072 1301.33127
    890.006 ? 77.9219 924.00149
    636.353 ? 77.90308 635.53749
    464.175 ? 77.88427 439.99262
    356.692 ? 77.86547 319.39564
    290.752 ? 77.84669 249.79284
    253 ? 77.82792 210.39156
    222.697 ? 77.80913 187.29132
    200.246 ? 77.79036 172.68796
    178.172 ? 77.77161 162.65968
    173.201 ? 77.75287 155.39499
    169.43 ? 77.73413 150.01463
    162.939 ? 77.7154 146.04704
    155.46 ? 77.69668 143.19921
    150.599 ? 77.67796 141.25661
    147.514 ? 77.65926 140.0832
    153.471 ? 77.64057 139.61282
    149.764 ? 77.62187 139.82841
    156.428 ? 77.6032 140.7332
    164.883 ? 77.58452 142.34617
    158.646 ? 77.56586 144.69942
    153.158 ? 77.54721 147.84907
    164.559 ? 77.52856 151.88089
    181.25 ? 77.50993 156.9092
    185.127 ? 77.4913 163.10531
    189.4 ? 77.47268 170.68575
    197.581 ? 77.45408 179.95632
    215.381 ? 77.43547 191.34105
    242.712 ? 77.41688 205.41264
    261.767 ? 77.39829 223.11832
    300.947 ? 77.37972 246.10322
    354.449 ? 77.36116 277.77239
    403.748 ? 77.34259 325.41495
    495.099 ? 77.32405 403.83791
    641.723 ? 77.3055 540.47848
    862.97 ? 77.28698 777.94912
    1136.681 ? 77.26846 1169.88919
    1575.703 ? 77.24994 1763.04622
    2254.669 ? 77.23144 2564.37696
    3106.843 ? 77.21294 3507.49116
    4040.91 ? 77.19446 4416.44574
    4678.668 ? 77.17599 5003.80725
    4553.501 ? 77.15752 4996.16241
    3824.08 ? 77.13906 4397.80806
    2857.326 ? 77.12061 3485.28691
    2060.347 ? 77.10217 2546.14074
    1506.42 ? 77.08375 1752.17614
    1084.842 ? 77.06532 1168.66002
    806.408 ? 77.04691 787.48718
    623.1 ? 77.0285 560.89052
    536.754 ? 77.01011 434.34095
    478.959 ? 76.99173 362.82501
    408.116 ? 76.97335 316.58861
    345.719 ? 76.95498 280.26747
    301.658 ? 76.93662 248.80438
    260.219 ? 76.91828 221.67984
    239.631 ? 76.89995 199.11411
    220.493 ? 76.88161 181.02188
    181.928 ? 76.86329 166.8383
    171.851 ? 76.84498 155.78268
    166.714 ? 76.82669 147.04888
    158.4 ? 76.8084 139.96707
    151.722 ? 76.79011 134.06202
    141.889 ? 76.77184 129.03335
    138.291 ? 76.75358 124.67928
    130.049 ? 76.73533 120.79904
    123.135 ? 76.71709 117.44564
    119.503 ? 76.69885 114.47121
    113.896 ? 76.68062 111.82235
    106.809 ? 76.66241 109.44983
    110.294 ? 76.64421 107.3182
    106.584 ? 76.62602 105.39436
    95.478 ? 76.60783 103.65069
    100.578 ? 76.58965 102.06679
    105.697 ? 76.57149 100.6218
    103.696 ? 76.55334 99.3011
    101.857 ? 76.5352 98.08991
    100.11 ? 76.51705 96.97557
    107.134 ? 76.49892 95.94897
    108.082 ? 76.48081 94.99992
    99.614 ? 76.4627 94.12159
    96.086 ? 76.4446 93.30653
    99.319 ? 76.42652 92.54823
    95.446 ? 76.40843 91.84221
    98.855 ? 76.39037 91.18294
    98.948 ? 76.37232 90.56695
    101.386 ? 76.35426 89.99013
    98.851 ? 76.33623 89.44883
    95.892 ? 76.3182 88.94069
    88.735 ? 76.30019 88.46245
    92.896 ? 76.28218 88.01226
    95.129 ? 76.26418 87.58766
    91.089 ? 76.2462 87.18648
    93.346 ? 76.22821 86.8074
    90.158 ? 76.21025 86.4484
    86.591 ? 76.1923 86.10841
    93.527 ? 76.17434 85.78591
    93.234 ? 76.15641 85.47952
    94.333 ? 76.13848 85.18848
    91.634 ? 76.12056 84.91146
    89.929 ? 76.10266 84.64785
    91.425 ? 76.08476 84.39663
    91.349 ? 76.06688 84.15691
    82.912 ? 76.049 83.92822
    82.488 ? 76.03114 83.70968
    87.357 ? 76.01329 83.50089
    88.828 ? 75.99543 83.30119
    89.308 ? 75.9776 83.10995
    84.713 ? 75.95978 82.9269
    86.414 ? 75.94197 82.75141
    86.672 ? 75.92417 82.58325
    85.387 ? 75.90637 82.42193
    84.613 ? 75.88859 82.26704
    91.214 ? 75.87081 82.11839
    88.14 ? 75.85305 81.97554
    80.506 ? 75.83531 81.83835
    76.337 ? 75.81756 81.70647
    81.664 ? 75.79984 81.5796
    78.242 ? 75.78211 81.45763
    81.57 ? 75.76441 81.34023
    90.47 ? 75.74671 81.22733
    85.26 ? 75.72902 81.11866
    80.455 ? 75.71134 81.014
    80.325 ? 75.69367 80.91331
    80.398 ? 75.67602 80.81633
    78.149 ? 75.65838 80.72303
    79.822 ? 75.64075 80.63321
    79 ? 75.62312 80.54669
    78.212 ? 75.6055 80.46347
    79.912 ? 75.5879 80.38337
    80.288 ? 75.57031 80.30636
    79.447 ? 75.55274 80.23232
    74.81 ? 75.53516 80.1611
    71.687 ? 75.51759 80.09273
    75.78 ? 75.50005 80.02705
    83.45 ? 75.48251 79.96408
    89.443 ? 75.46499 79.90374
    82.424 ? 75.44747 79.84589
    78.813 ? 75.42997 79.79061
    76.123 ? 75.41247 79.73774
    77.554 ? 75.39499 79.68736
    88.188 ? 75.37752 79.63938
    89.832 ? 75.36005 79.59372
    87.72 ? 75.3426 79.55048
    86.944 ? 75.32516 79.50952
    83.781 ? 75.30773 79.47093
    85.166 ? 75.29032 79.43468
    80.051 ? 75.27291 79.40069
    80.771 ? 75.25551 79.36908
    81.538 ? 75.23812 79.33976
    82.519 ? 75.22075 79.31284
    89.698 ? 75.20339 79.28826
    86.67 ? 75.18604 79.26606
    81.369 ? 75.1687 79.24633
    76.108 ? 75.15136 79.22902
    77.11 ? 75.13405 79.21427
    80.204 ? 75.11675 79.20207
    83.65 ? 75.09944 79.19245
    78.091 ? 75.08216 79.18559
    77.224 ? 75.06488 79.18143
    81.094 ? 75.04762 79.18014
    78.593 ? 75.03038 79.18183
    80.666 ? 75.01313 79.1865
    83.511 ? 74.9959 79.19438
    81.062 ? 74.97868 79.20549
    78.834 ? 74.96148 79.22009
    76.644 ? 74.94429 79.23822
    78.454 ? 74.92709 79.26005
    82.816 ? 74.90993 79.28588
    77.936 ? 74.89276 79.31576
    73.863 ? 74.87561 79.35005
    77.078 ? 74.85848 79.38889
    82.836 ? 74.84135 79.43254
    88.102 ? 74.82423 79.48141
    78.534 ? 74.80712 79.53567
    76.192 ? 74.79004 79.59582
    76.782 ? 74.77296 79.66212
    81.202 ? 74.75588 79.73502
    81.773 ? 74.73881 79.8151
    76.682 ? 74.72177 79.90274
    82.206 ? 74.70474 79.99867
    84.548 ? 74.68772 80.10337
    81.373 ? 74.6707 80.2176
    79.716 ? 74.65369 80.34228
    80.235 ? 74.63671 80.47811
    76.955 ? 74.61973 80.62627
    77.579 ? 74.60277 80.78766
    85.378 ? 74.58581 80.96359
    89.276 ? 74.56886 81.15563
    90.457 ? 74.55193 81.3651
    89.705 ? 74.53501 81.59404
    93.894 ? 74.51811 81.84421
    89.115 ? 74.50121 82.11802
    90.652 ? 74.48432 82.41833
    92.963 ? 74.46745 82.7478
    91.605 ? 74.45059 83.11031
    90.144 ? 74.43374 83.50943
    85.122 ? 74.4169 83.95005
    90.637 ? 74.40006 84.43792
    90.239 ? 74.38325 84.97886
    84.895 ? 74.36645 85.58102
    89.99 ? 74.34967 86.25259
    97.647 ? 74.33288 87.00453
    96.458 ? 74.31611 87.85007
    95.317 ? 74.29935 88.80365
    102.521 ? 74.28261 89.88505
    101.759 ? 74.26587 91.11606
    103.592 ? 74.24916 92.52599
    108.508 ? 74.23244 94.15215
    115.207 ? 74.21575 96.04111
    119.919 ? 74.19907 98.26286
    122.945 ? 74.18239 100.91885
    124.437 ? 74.16573 104.17909
    134.941 ? 74.14907 108.32049
    135.594 ? 74.13244 113.76486
    153.12 ? 74.11582 121.0989
    167.613 ? 74.0992 131.0056
    179.271 ? 74.0826 144.19134
    195.073 ? 74.06601 161.38372
    217.044 ? 74.04943 183.70695
    261.054 ? 74.03287 213.70008
    326.047 ? 74.01631 257.34723
    412.397 ? 73.99977 327.21383
    522.859 ? 73.98324 442.53073
    677.794 ? 73.96672 621.92405
    932.548 ? 73.95022 872.70005
    1245.042 ? 73.93372 1177.74339
    1572.334 ? 73.91724 1485.58956
    1802.722 ? 73.90077 1705.39246
    1769.61 ? 73.88432 1738.64158
    1558.873 ? 73.86788 1566.6329
    1216.026 ? 73.85144 1271.75967
    925.889 ? 73.83502 953.39471
    720.14 ? 73.81861 675.58653
    532.701 ? 73.80221 465.96571
    406.366 ? 73.78583 324.84192
    314.841 ? 73.76945 238.21704
    264.897 ? 73.7531 187.99365
    239.785 ? 73.73674 159.12631
    209.196 ? 73.72041 141.73018
    176.874 ? 73.70409 130.24857
    157.608 ? 73.68778 121.9518
    146.864 ? 73.67148 115.54318
    140.949 ? 73.65519 110.39482
    130.189 ? 73.63892 106.17178
    122.727 ? 73.62266 102.65404
    116.968 ? 73.60641 99.6956
    114.574 ? 73.59017 97.18296
    113.876 ? 73.57394 95.03027
    112.024 ? 73.55773 93.17448
    106.193 ? 73.54153 91.56185
    102.055 ? 73.52535 90.15353
    93.835 ? 73.50917 88.91578
    96.678 ? 73.493 87.82165
    96.853 ? 73.47685 86.85098
    97.192 ? 73.46072 85.98492
    96.964 ? 73.4446 85.20995
    96.257 ? 73.42848 84.51335
    90.663 ? 73.41237 83.88462
    93.49 ? 73.39628 83.31598
    92.772 ? 73.38021 82.79946
    93.356 ? 73.36415 82.32952
    91.561 ? 73.34809 81.90052
    86.088 ? 73.33206 81.50773
    88.863 ? 73.31603 81.1477
    88.757 ? 73.30002 80.8166
    84.105 ? 73.28402 80.51188
    84.501 ? 73.26802 80.23074
    87.238 ? 73.25205 79.97079
    86.565 ? 73.23608 79.73037
    90.607 ? 73.22013 79.50743
    89.008 ? 73.2042 79.30072
    89.885 ? 73.18827 79.1087
    87.641 ? 73.17236 78.93009
    83.197 ? 73.15645 78.76402
    79.003 ? 73.14057 78.60933
    79.231 ? 73.12469 78.46536
    78.178 ? 73.10882 78.33122
    86.331 ? 73.09298 78.20618
    87.26 ? 73.07713 78.08978
    84.594 ? 73.06131 77.98131
    82.131 ? 73.0455 77.88045
    79.658 ? 73.0297 77.76609
    87.522 ? 73.01391 77.67897
    86.631 ? 72.99813 77.59824
    85.966 ? 72.98237 77.52345
    79.654 ? 72.96663 77.45447
    85.432 ? 72.95088 77.39092
    85.053 ? 72.93517 77.33259
    79.665 ? 72.91945 77.27936
    81.316 ? 72.90376 77.23096
    88.562 ? 72.88807 77.18735
    89.2 ? 72.87239 77.1483
    87.026 ? 72.85674 77.11371
    81.245 ? 72.84108 77.08358
    81.773 ? 72.82545 77.05772
    79.565 ? 72.80983 77.03619
    79.713 ? 72.79422 77.01885
    74.074 ? 72.77863 77.00571
    74.036 ? 72.76304 76.99682
    78.192 ? 72.74747 76.99209
    78.448 ? 72.73192 76.99166
    74.295 ? 72.71637 76.99547
    75.817 ? 72.70083 77.0036
    73.458 ? 72.68531 77.01621
    77.703 ? 72.66981 77.03327
    80.418 ? 72.65432 77.05501
    83.841 ? 72.63883 77.08144
    87.57 ? 72.62336 77.11275
    88.276 ? 72.60791 77.1492
    85.113 ? 72.59247 77.19086
    78.127 ? 72.57704 77.23802
    74.544 ? 72.56162 77.29085
    78.599 ? 72.54621 77.34964
    80.673 ? 72.53083 77.4148
    82.64 ? 72.51545 77.48651
    86.149 ? 72.50009 77.56525
    83.234 ? 72.48473 77.6513
    82.369 ? 72.46939 77.74516
    84.193 ? 72.45407 77.84746
    83.271 ? 72.43876 77.95854
    89.139 ? 72.42347 78.0792
    80.759 ? 72.40817 78.20991
    74.561 ? 72.39289 78.35151
    70.542 ? 72.37763 78.50496
    71.109 ? 72.36239 78.67095
    78.416 ? 72.34716 78.85071
    80.299 ? 72.33193 79.04515
    84.365 ? 72.31672 79.25564
    84.411 ? 72.30153 79.48381
    85.93 ? 72.28635 79.7309
    78.335 ? 72.27117 79.99903
    81.842 ? 72.25602 80.28987
    85.113 ? 72.24087 80.60585
    81.235 ? 72.22574 80.9498
    84.825 ? 72.21063 81.32417
    87.23 ? 72.19552 81.73278
    82.416 ? 72.18044 82.1789
    94.525 ? 72.16535 82.66712
    94.44 ? 72.15029 83.20283
    86.943 ? 72.13524 83.79111
    89.021 ? 72.1202 84.43941
    88.308 ? 72.10518 85.15474
    95.384 ? 72.09016 85.94661
    97.433 ? 72.07516 86.82635
    102.032 ? 72.06018 87.80554
    100.047 ? 72.0452 88.90049
    101.24 ? 72.03025 90.1279
    97.472 ? 72.01529 91.51008
    93.973 ? 72.00037 93.07437
    105.921 ? 71.98545 94.85087
    109.819 ? 71.97053 96.88126
    108.645 ? 71.95565 99.21197
    117.71 ? 71.94076 101.90533
    122.314 ? 71.9259 105.04083
    123.69 ? 71.91105 108.7135
    132.366 ? 71.8962 113.05601
    134.006 ? 71.88138 118.23194
    136.948 ? 71.86656 124.47371
    156.099 ? 71.85176 132.12105
    172.534 ? 71.83697 141.71125
    201.094 ? 71.82219 154.28847
    222.62 ? 71.80743 171.99338
    258.311 ? 71.79268 199.39495
    320.456 ? 71.77795 245.54659
    412.664 ? 71.76323 326.09709
    513.459 ? 71.74852 464.03899
    704.214 ? 71.73383 684.99531
    975.101 ? 71.71914 1006.65107
    1356.148 ? 71.70447 1422.43826
    1905.024 ? 71.68982 1883.54963
    2443.261 ? 71.67518 2287.17789
    2766.964 ? 71.66055 2485.44523
    2703.623 ? 71.64593 2379.66753
    2233.926 ? 71.63133 2024.85601
    1667.954 ? 71.61675 1568.06338
    1197.852 ? 71.60218 1130.05141
    871.413 ? 71.58761 776.05055
    634.199 ? 71.57305 524.06287
    473.061 ? 71.55852 362.28988
    361.378 ? 71.544 266.21104
    288.654 ? 71.5295 211.11427
    248.897 ? 71.515 178.96779
    220.395 ? 71.50051 158.79378
    203.007 ? 71.48605 144.85595
    185.131 ? 71.47159 134.42501
    160.432 ? 71.45716 126.19187
    149.485 ? 71.44272 119.50741
    138.113 ? 71.42831 113.98074
    127.58 ? 71.4139 109.35252
    128.108 ? 71.39952 105.44289
    124.502 ? 71.38515 102.10741
    120.133 ? 71.37078 99.2429
    107.738 ? 71.35644 96.76365
    107.612 ? 71.3421 94.60253
    111.455 ? 71.32778 92.7097
    106.236 ? 71.31348 91.04059
    101.91 ? 71.29917 89.56299
    98.776 ? 71.2849 88.24786
    99.011 ? 71.27063 87.07146
    96.267 ? 71.25637 86.01612
    99.193 ? 71.24214 85.06455
    98.882 ? 71.22791 84.2045
    91.614 ? 71.21369 83.42404
    90.033 ? 71.19949 82.71314
    86.732 ? 71.1853 82.06444
    88.164 ? 71.17114 81.47012
    94.502 ? 71.15697 80.9248
    91.652 ? 71.14283 80.42288
    88.191 ? 71.12869 79.95952
    92.963 ? 71.11457 79.53132
    91.877 ? 71.10047 79.13427
    87.115 ? 71.08637 78.76578
    85.176 ? 71.0723 78.42292
    82.867 ? 71.05823 78.10314
    83.683 ? 71.04418 77.80472
    83.751 ? 71.03014 77.52541
    85.703 ? 71.01611 77.26388
    82.082 ? 71.00211 77.01847
    81.285 ? 70.9881 76.78772
    81.543 ? 70.97412 76.57071
    81.843 ? 70.96016 76.3661
    87.332 ? 70.94619 76.17314
    83.437 ? 70.93225 75.99087
    78.157 ? 70.91832 75.81836
    78.001 ? 70.9044 75.65513
    80.655 ? 70.8905 75.50031
    76.609 ? 70.87661 75.35348
    78.19 ? 70.86273 75.21402
    87.44 ? 70.84887 75.08137
    86.216 ? 70.83502 74.95523
    79.675 ? 70.82119 74.83502
    74.586 ? 70.80736 74.72051
    77.461 ? 70.79355 74.61129
    79.006 ? 70.77976 74.50698
    79.808 ? 70.76598 74.40741
    81.064 ? 70.75222 74.31218
    79.781 ? 70.73846 74.22116
    84.082 ? 70.72471 74.13406
    80.358 ? 70.71099 74.05063
    81.549 ? 70.69728 73.97077
    81.826 ? 70.68358 73.8942
    78.103 ? 70.66989 73.81263
    78.574 ? 70.65621 73.74231
    80.704 ? 70.64256 73.67483
    77.306 ? 70.62891 73.61012
    74.674 ? 70.61529 73.548
    79.325 ? 70.60166 73.4884
    83.117 ? 70.58805 73.4312
    82.279 ? 70.57446 73.37629
    78.333 ? 70.56089 73.32361
    78.571 ? 70.54733 73.27303
    85.789 ? 70.53377 73.22453
    80.393 ? 70.52023 73.178
    76.335 ? 70.50671 73.13338
    80.754 ? 70.4932 73.09063
    82.252 ? 70.4797 73.04966
    79.843 ? 70.46622 73.01048
    76.814 ? 70.45275 72.97299
    72.797 ? 70.4393 72.93717
    71.779 ? 70.42586 72.903
    77.647 ? 70.41243 72.8704
    74.384 ? 70.39902 72.83941
    78.739 ? 70.38561 72.80996
    82.566 ? 70.37223 72.78204
    77.147 ? 70.35886 72.75564
    76.055 ? 70.34549 72.70071
    74.486 ? 70.33215 72.67742
    81.002 ? 70.31881 72.6556
    80.454 ? 70.3055 72.63527
    74.745 ? 70.29219 72.61644
    69.721 ? 70.2789 72.59909
    68.327 ? 70.26562 72.58327
    73.989 ? 70.25235 72.56897
    75.883 ? 70.23911 72.55621
    76.993 ? 70.22587 72.54503
    79.424 ? 70.21264 72.53542
    74.814 ? 70.19944 72.52747
    71.844 ? 70.18624 72.52118
    74.788 ? 70.17306 72.51659
    80.83 ? 70.15989 72.51379
    81.662 ? 70.14673 72.51279
    72.69 ? 70.13359 72.51371
    71.796 ? 70.12046 72.51657
    75.768 ? 70.10735 72.52147
    78.828 ? 70.09425 72.52851
    80.708 ? 70.08116 72.53776
    80.376 ? 70.06809 72.54939
    76.88 ? 70.05503 72.56347
    78.458 ? 70.04198 72.58017
    84.229 ? 70.02895 72.59962
    75.376 ? 70.01593 72.622
    76.063 ? 70.00293 72.64754
    71.238 ? 69.98993 72.6764
    75.244 ? 69.97696 72.70886
    79.032 ? 69.964 72.74515
    80.305 ? 69.95104 72.78561
    76.871 ? 69.93811 72.8306
    80.657 ? 69.92518 72.88046
    80.86 ? 69.91227 72.93567
    81.414 ? 69.89938 72.99669
    75.51 ? 69.8865 73.06415
    73.653 ? 69.87363 73.13869
    73.847 ? 69.86077 73.22108
    80.038 ? 69.84793 73.31222
    76.681 ? 69.83511 73.4131
    81.662 ? 69.8223 73.52502
    81.771 ? 69.80949 73.64938
    76.644 ? 69.7967 73.78793
    80.575 ? 69.78393 73.9427
    76.878 ? 69.77117 74.11616
    80.342 ? 69.75843 74.31148
    86.654 ? 69.74569 74.53231
    84.74 ? 69.73298 74.78342
    81.847 ? 69.72027 75.0706
    81.506 ? 69.70758 75.40136
    81.428 ? 69.69491 75.7857
    81.692 ? 69.68224 76.23639
    81.843 ? 69.66959 76.77219
    81.207 ? 69.65695 77.42166
    80.365 ? 69.64433 78.23731
    86.9 ? 69.63173 79.32687
    92.459 ? 69.61913 80.9318
    91.783 ? 69.60655 83.47756
    93.324 ? 69.59397 87.79429
    101.998 ? 69.58142 95.12414
    107.9 ? 69.56888 106.97193
    119.104 ? 69.55635 124.52551
    134.453 ? 69.54384 147.81928
    170.529 ? 69.53134 174.66037
    198.014 ? 69.51886 199.86504
    206.141 ? 69.50639 215.26164
    196.378 ? 69.49392 213.73376
    164.653 ? 69.48148 196.29939
    146.252 ? 69.46905 170.94281
    132.626 ? 69.45663 145.3567
    116.712 ? 69.44423 124.04306
    109.518 ? 69.43183 108.66903
    97.933 ? 69.41946 98.88094
    99.304 ? 69.40709 93.38056
    101.098 ? 69.39474 90.7057
    101.171 ? 69.38241 89.72598
    107.889 ? 69.37009 89.74492
    107.158 ? 69.35778 90.40132
    98.236 ? 69.34548 91.55295
    101.479 ? 69.3332 93.17235
    112.892 ? 69.32094 95.28591
    116.234 ? 69.30868 97.98352
    120.175 ? 69.29644 101.39843
    128.712 ? 69.28421 105.76687
    134.967 ? 69.272 111.51651
    139.653 ? 69.2598 119.54952
    167.624 ? 69.24761 131.79691
    203.02 ? 69.23543 152.13568
    236.884 ? 69.22328 187.62545
    295.575 ? 69.21114 248.99377
    375.436 ? 69.19901 349.37654
    516.85 ? 69.18689 499.6651
    712.07 ? 69.17478 700.35895
    952.6 ? 69.16269 933.54833
    1184.45 ? 69.15061 1154.38509
    1323.131 ? 69.13856 1291.78525
    1271.488 ? 69.1265 1281.51631
    1070.069 ? 69.11446 1128.9882
    831.392 ? 69.10244 902.8062
    620.195 ? 69.09043 671.89744
    459.176 ? 69.07844 476.97881
    335.825 ? 69.06645 333.24625
    261.018 ? 69.05448 238.41097
    218.578 ? 69.04253 180.87638
    184.191 ? 69.03059 147.69987
    157.323 ? 69.01867 128.52655
    138.341 ? 69.00675 116.77937
    132.122 ? 68.99485 108.89207
    120.673 ? 68.98296 103.10065
    110.679 ? 68.97109 98.58803
    103.741 ? 68.95924 94.944
    102.975 ? 68.94738 91.93961
    99.245 ? 68.93556 89.43218
    97.555 ? 68.92373 87.31489
    95.044 ? 68.91193 85.51303
    90.504 ? 68.90014 83.96612
    91.66 ? 68.88836 82.62753
    89.134 ? 68.87659 81.46277
    87.777 ? 68.86484 80.44173
    94.591 ? 68.85311 79.54263
    85.557 ? 68.84138 78.74617
    79.179 ? 68.82967 78.03679
    81.028 ? 68.81798 77.40283
    90.019 ? 68.80629 76.83317
    84.114 ? 68.79462 76.31986
    83.674 ? 68.78297 75.85531
    81.002 ? 68.77133 75.43317
    83.073 ? 68.75969 75.04876
    88.081 ? 68.74808 74.69723
    86.2 ? 68.73648 74.37517
    79.54 ? 68.72489 74.07912
    83.003 ? 68.71332 73.80613
    84.441 ? 68.70176 73.55405
    77.112 ? 68.69021 73.32047
    73.266 ? 68.67868 73.10379
    77.677 ? 68.66716 72.90223
    77.746 ? 68.65565 72.71426
    77.541 ? 68.64415 72.53882
    77.524 ? 68.63267 72.34733
    76.325 ? 68.62121 72.19358
    78.464 ? 68.60975 72.04922
    82.997 ? 68.59831 71.91341
    81.85 ? 68.58689 71.78557
    79.856 ? 68.57547 71.66492
    85.081 ? 68.56408 71.55103
    79.364 ? 68.55269 71.4433
    74.164 ? 68.54132 71.34122
    71.272 ? 68.52995 71.24447
    72.451 ? 68.51861 71.15258
    77.898 ? 68.50728 71.06529
    74.364 ? 68.49596 70.98221
    76.193 ? 68.48466 70.90305
    75.912 ? 68.47336 70.8276
    77.338 ? 68.46209 70.75556
    80.847 ? 68.45083 70.68678
    69.957 ? 68.43958 70.62101
    69.148 ? 68.42834 70.55805
    71.773 ? 68.41711 70.49777
    75.294 ? 68.4059 70.43998
    71.517 ? 68.39471 70.38459
    69.989 ? 68.38353 70.33143
    69.98 ? 68.37235 70.28034
    75.863 ? 68.36119 70.23128
    77.826 ? 68.35005 70.18409
    74.406 ? 68.33892 70.13872
    75.137 ? 68.32781 70.09506
    77.113 ? 68.3167 70.053
    73.823 ? 68.30561 70.0125
    76.99 ? 68.29453 69.97348
    75.793 ? 68.28347 69.93588
    75.924 ? 68.27243 69.89964
    73.269 ? 68.26138 69.86468
    68.714 ? 68.25036 69.83097
    74.458 ? 68.23935 69.79846
    83.042 ? 68.22836 69.76712
    77.847 ? 68.21737 69.73688
    68.924 ? 68.20641 69.70772
    72.651 ? 68.19545 69.67961
    70.647 ? 68.18451 69.6525
    65.36 ? 68.17358 69.62639
    70.187 ? 68.16267 69.60124
    72.504 ? 68.15176 69.57701
    72.283 ? 68.14087 69.55371
    70.49 ? 68.12999 69.47011
    68.797 ? 68.11913 69.44879
    73.582 ? 68.10828 69.42833
    80.023 ? 68.09745 69.40872
    79.11 ? 68.08663 69.38996
    73.598 ? 68.07581 69.37202
    75.618 ? 68.06502 69.3559
    69.868 ? 68.05424 69.33963
    67.619 ? 68.04347 69.32419
    72.614 ? 68.03271 69.30957
    69.113 ? 68.02197 69.29521
    74.431 ? 68.01124 69.28227
    73.176 ? 68.00052 69.27016
    70.888 ? 67.98982 69.2589
    71.293 ? 67.97914 69.2485
    71.619 ? 67.96846 69.23896
    75.541 ? 67.95779 69.23034
    74.74 ? 67.94715 69.22261
    75.081 ? 67.93651 69.21582
    72.277 ? 67.92588 69.20997
    74.495 ? 67.91527 69.20511
    73.297 ? 67.90468 69.20129
    72.191 ? 67.89409 69.19849
    68.681 ? 67.88352 69.1968
    69.312 ? 67.87297 69.19623
    73.795 ? 67.86242 69.19683
    67.816 ? 67.8519 69.19868
    66.731 ? 67.84138 69.2027
    66.719 ? 67.83087 69.20718
    70.869 ? 67.82038 69.21308
    68.866 ? 67.8099 69.22047
    68.597 ? 67.79944 69.22946
    72.687 ? 67.78899 69.2401
    74.288 ? 67.77855 69.25254
    75.371 ? 67.76813 69.26685
    71.089 ? 67.75771 69.28315
    73.837 ? 67.74732 69.30163
    75.044 ? 67.73694 69.32237
    74.548 ? 67.72656 69.34559
    74.873 ? 67.7162 69.37142
    75.054 ? 67.70585 69.4001
    76.673 ? 67.69552 69.43188
    68.322 ? 67.6852 69.46693
    68.471 ? 67.6749 69.50562
    70.875 ? 67.66461 69.54817
    73.247 ? 67.65432 69.59496
    72.594 ? 67.64406 69.64643
    72.072 ? 67.63381 69.70293
    76.86 ? 67.62356 69.76504
    76.578 ? 67.61333 69.83321
    76.542 ? 67.60312 69.90812
    73.783 ? 67.59292 69.99055
    66.795 ? 67.58273 70.08117
    67.918 ? 67.57255 70.18106
    75.936 ? 67.56239 70.29112
    81.691 ? 67.55224 70.41265
    72.019 ? 67.54211 70.54716
    70.548 ? 67.53199 70.6961
    77.439 ? 67.52187 70.86158
    76.846 ? 67.51177 71.04561
    74.715 ? 67.50169 71.25094
    70.89 ? 67.49162 71.48083
    79.154 ? 67.48156 71.73893
    78.753 ? 67.47152 72.0295
    76.53 ? 67.46149 72.35775
    77.321 ? 67.45147 72.73031
    74.416 ? 67.44146 73.15538
    79.967 ? 67.43147 73.64214
    84.584 ? 67.42149 74.20327
    84.326 ? 67.41152 74.85323
    84.779 ? 67.40157 75.61148
    89.491 ? 67.39163 76.50316
    89.335 ? 67.3817 77.55898
    90.933 ? 67.37179 78.8225
    95.481 ? 67.36189 80.35019
    95.531 ? 67.35199 82.22891
    102.562 ? 67.34212 84.60524
    110.117 ? 67.33226 87.75723
    123.384 ? 67.3224 92.28134
    140.646 ? 67.31256 99.41207
    160.409 ? 67.30274 111.54326
    184.49 ? 67.29293 132.71859
    218.707 ? 67.28313 168.53275
    299.033 ? 67.27335 224.97047
    394.099 ? 67.26358 305.34811
    538.436 ? 67.25381 406.62168
    708.058 ? 67.24407 515.46932
    839.569 ? 67.23434 605.28321
    913.57 ? 67.22461 641.38591
    812.275 ? 67.2149 605.38453
    619.092 ? 67.20521 515.61293
    464.444 ? 67.19553 406.74747
    340.741 ? 67.18585 305.42008
    260.726 ? 67.1762 224.93288
    203.759 ? 67.16655 168.47048
    170.345 ? 67.15692 132.59958
    149.288 ? 67.1473 111.37873
    133.339 ? 67.1377 99.21099
    114.675 ? 67.12811 92.04607
    106.539 ? 67.11852 87.49769
    102.958 ? 67.10896 84.31959
    93.557 ? 67.0994 81.91784
    92.076 ? 67.08986 80.01404
    93.241 ? 67.08033 78.46058
    89.625 ? 67.07081 77.17311
    89.063 ? 67.06131 76.09253
    92.655 ? 67.05182 75.17615
    83.785 ? 67.04235 74.3932
    84.177 ? 67.03288 73.71818
    83.173 ? 67.02342 73.13272
    79.463 ? 67.01398 72.62126
    78.59 ? 67.00456 72.17147
    77.792 ? 66.99515 71.77415
    78.511 ? 66.98574 71.42092
    80.364 ? 66.97635 71.10572
    75.406 ? 66.96697 70.82302
    78.317 ? 66.95761 70.56823
    80.54 ? 66.94826 70.33795
    79.357 ? 66.93892 70.12879
    76.276 ? 66.9296 69.93837
    69.075 ? 66.92028 69.76431
    68.683 ? 66.91098 69.60463
    71.522 ? 66.9017 69.45786
    68.396 ? 66.89242 69.32241
    69.196 ? 66.88315 69.19722
    74.253 ? 66.87391 69.08115
    77.754 ? 66.86467 68.9732
    72.068 ? 66.85544 68.87268
    66.919 ? 66.84623 68.77876
    65.241 ? 66.83704 68.69093
    68.779 ? 66.82785 68.60856
    74.308 ? 66.81867 68.53114
    75.656 ? 66.80951 68.45828
    71.683 ? 66.80036 68.38954
    71.701 ? 66.79122 68.32463
    67.663 ? 66.7821 68.2632
    70.582 ? 66.77299 68.20494
    74.106 ? 66.76389 68.14965
    77.406 ? 66.7548 68.09707
    75.84 ? 66.74573 68.04702
    79.461 ? 66.73667 67.99929
    78.205 ? 66.72762 67.9537
    71.392 ? 66.71859 67.91013
    69.812 ? 66.70956 67.86839
    72.168 ? 66.70054 67.82841
    73.737 ? 66.69155 67.79004
    70.415 ? 66.68256 67.75317
    69.466 ? 66.67358 67.71771
    71.049 ? 66.66462 67.68357
    66.565 ? 66.65568 67.65068
    66.839 ? 66.64674 67.61893
    65.547 ? 66.63781 67.58828
    71.974 ? 66.6289 67.55866
    71.463 ? 66.62 67.52998
    68.966 ? 66.61111 67.50223
    69.483 ? 66.60224 67.47534
    77.061 ? 66.59338 67.44924
    76.604 ? 66.58452 67.42392
    76.033 ? 66.57569 67.39932
    69.836 ? 66.56687 67.37541
    70.967 ? 66.55805 67.35215
    67.388 ? 66.54925 67.3295
    65.169 ? 66.54047 67.30745
    65.576 ? 66.53168 67.28593
    67.223 ? 66.52292 67.26496
    71.873 ? 66.51417 67.2445
    68.594 ? 66.50543 67.22451
    66.576 ? 66.4967 67.20498
    70.114 ? 66.48799 67.18589
    67.33 ? 66.47929 67.16723
    61.398 ? 66.47059 67.14896
    63.974 ? 66.46192 67.13107
    69.541 ? 66.45326 67.11356
    68.645 ? 66.4446 67.09638
    70.704 ? 66.43596 67.07955
    67.341 ? 66.42733 67.06305
    67.222 ? 66.41872 67.04686
    67.367 ? 66.41011 67.03096
    64.669 ? 66.40152 67.01535
    66.769 ? 66.39294 67.00003
    68.956 ? 66.38437 66.98449
    67.02 ? 66.37581 66.96969
    70.348 ? 66.36727 66.95514
    67.796 ? 66.35874 66.94082
    71.089 ? 66.35022 66.92674
    72.407 ? 66.34171 66.91289
    71.152 ? 66.33322 66.89925
    63.866 ? 66.32473 66.88582
    62.926 ? 66.31626 66.85212
    64.829 ? 66.30781 66.83917
    65.192 ? 66.29936 66.8264
    73.819 ? 66.29093 66.81382
    77.485 ? 66.28251 66.80143
    65.273 ? 66.27409 66.78921
    67.327 ? 66.26569 66.77716
    72.064 ? 66.25731 66.76528
    67.611 ? 66.24894 66.75357
    74.103 ? 66.24057 66.74201
    78.316 ? 66.23222 66.73061
    75.279 ? 66.22389 66.71937
    72.432 ? 66.21556 66.70827
    71.908 ? 66.20725 66.69732
    71.772 ? 66.19895 66.68651
    70.875 ? 66.19066 66.67584
    66.274 ? 66.18237 66.66649
    63.235 ? 66.17411 66.6561
    65.426 ? 66.16586 66.64585
    68.235 ? 66.15761 66.63572
    68.438 ? 66.14939 66.62572
    68.885 ? 66.14117 66.61585
    65.836 ? 66.13296 66.60611
    69.181 ? 66.12477 66.59649
    72.35 ? 66.11659 66.58699
    71.579 ? 66.10842 66.57761
    68.068 ? 66.10026 66.56834
    69.347 ? 66.09211 66.55921
    71.708 ? 66.08398 66.55018
    66.891 ? 66.07585 66.54127
    65.625 ? 66.06774 66.53248
    65.07 ? 66.05964 66.5238
    65.013 ? 66.05156 66.51523
    67.314 ? 66.04348 66.50742
    68.154 ? 66.03542 66.49908
    67.795 ? 66.02737 66.49085
    65.918 ? 66.01932 66.48274
    69.418 ? 66.0113 66.47474
    69.847 ? 66.00329 66.46685
    65.478 ? 65.99528 66.45907
    65.867 ? 65.98729 66.4514
    67.003 ? 65.9793 66.44384
    71.884 ? 65.97134 66.4364
    68.702 ? 65.96338 66.42907
    65.705 ? 65.95544 66.42185
    67.947 ? 65.9475 66.41474
    72.077 ? 65.93958 66.40775
    71.474 ? 65.93167 66.40087
    68.006 ? 65.92377 66.39411
    63.347 ? 65.91589 66.38746
    61.5 ? 65.90801 66.38092
    68.212 ? 65.90014 66.37451
    68.555 ? 65.89229 66.36822
    69.142 ? 65.88445 66.36204
    67.286 ? 65.87662 66.35598
    64.288 ? 65.86881 66.35005
    68.506 ? 65.861 66.34425
    67.148 ? 65.85321 66.33856
    64.481 ? 65.84543 66.33301
    71.757 ? 65.83766 66.32759
    73.061 ? 65.8299 66.32229
    68.021 ? 65.82215 66.31713
    68.767 ? 65.81441 66.31211
    67.142 ? 65.80669 66.30722
    67.061 ? 65.79897 66.30247
    66.56 ? 65.79128 66.29787
    66.772 ? 65.78359 66.29342
    64.897 ? 65.77591 66.28911
    65.362 ? 65.76824 66.28495
    71.55 ? 65.76059 66.28095
    68.285 ? 65.75294 66.2771
    65.922 ? 65.74531 66.27342
    65.671 ? 65.73769 66.2699
    68.664 ? 65.73008 66.26656
    68.704 ? 65.72248 66.26338
    71.097 ? 65.7149 66.26038
    68.478 ? 65.70733 66.25757
    65.338 ? 65.69976 66.25494
    62.514 ? 65.69221 66.2525
    65.596 ? 65.68467 66.25026
    63.052 ? 65.67714 66.24822
    60.179 ? 65.66962 66.24639
    68.315 ? 65.66212 66.24477
    67.993 ? 65.65462 66.24338
    63.845 ? 65.64714 66.24221
    64.016 ? 65.63967 66.24127
    67.044 ? 65.63221 66.24058
    61.21 ? 65.62476 66.24013
    64.043 ? 65.61732 66.23995
    65.494 ? 65.6099 66.24002
    71.831 ? 65.60248 66.24037
    72.925 ? 65.59507 66.241
    64.534 ? 65.58768 66.24193
    68.085 ? 65.5803 66.24316
    71.513 ? 65.57293 66.2447
    70.082 ? 65.56557 66.24657
    70.316 ? 65.55823 66.24878
    69.27 ? 65.55089 66.25133
    67.159 ? 65.54356 66.25426
    66.864 ? 65.53625 66.25755
    70.397 ? 65.52895 66.26124
    65.333 ? 65.52165 66.26533
    62.947 ? 65.51437 66.26985
    65.582 ? 65.50711 66.27482
    68.029 ? 65.49985 66.28024
    66.314 ? 65.4926 66.28614
    66.447 ? 65.48537 66.29255
    62.922 ? 65.47814 66.29947
    62.238 ? 65.47093 66.30694
    64.555 ? 65.46373 66.31498
    69.28 ? 65.45654 66.32361
    68.384 ? 65.44935 66.33287
    64.421 ? 65.44219 66.34278
    66.168 ? 65.43503 66.35338
    63.998 ? 65.42788 66.36468
    63.923 ? 65.42075 66.37674
    66.164 ? 65.41363 66.3896
    68.175 ? 65.40651 66.40327
    64.793 ? 65.39941 66.41783
    66.893 ? 65.39232 66.43329
    64.848 ? 65.38524 66.44971
    62.727 ? 65.37817 66.46717
    60.913 ? 65.37111 66.48569
    61.027 ? 65.36406 66.50536
    61.79 ? 65.35703 66.5262
    64.855 ? 65.35 66.54832
    67.468 ? 65.34299 66.57179
    65.51 ? 65.33598 66.59666
    64.763 ? 65.32899 66.62306
    60.863 ? 65.32201 66.65103
    59.498 ? 65.31504 66.68189
    60.646 ? 65.30808 66.71338
    66.256 ? 65.30113 66.74679
    68.414 ? 65.2942 66.78226
    67.704 ? 65.28727 66.81989
    66.944 ? 65.28035 66.85985
    64.296 ? 65.27345 66.90234
    71.092 ? 65.26655 66.94748
    67.631 ? 65.25967 66.99551
    66.985 ? 65.2528 67.04658
    64.753 ? 65.24594 67.10097
    63.176 ? 65.23908 67.15894
    64.193 ? 65.23224 67.22073
    62.5 ? 65.22542 67.28671
    69.041 ? 65.2186 67.32753
    70.163 ? 65.21179 67.40291
    66.109 ? 65.205 67.48362
    65.038 ? 65.19821 67.57001
    64.843 ? 65.19143 67.66271
    63.12 ? 65.18467 67.76219
    68.285 ? 65.17791 67.87252
    68.58 ? 65.17117 67.98774
    68.66 ? 65.16444 68.11192
    68.368 ? 65.15772 68.24611
    68.557 ? 65.151 68.39123
    61.686 ? 65.1443 68.5486
    59.044 ? 65.13761 68.71981
    61.468 ? 65.13094 68.90657
    65.866 ? 65.12427 69.11168
    66.958 ? 65.11761 69.33847
    68.448 ? 65.11096 69.59194
    67.819 ? 65.10432 69.87826
    67.106 ? 65.0977 70.20342
    68.022 ? 65.09109 70.57239
    65.063 ? 65.08448 70.98576
    70.79 ? 65.07789 71.43877
    72.784 ? 65.0713 71.9202
    77.297 ? 65.06473 72.41695
    76.643 ? 65.05817 72.93248
    78.572 ? 65.05162 73.49106
    76.11 ? 65.04507 74.1252
    72.065 ? 65.03854 74.86386
    76.957 ? 65.03202 75.73095
    79.556 ? 65.02551 76.75163
    74.003 ? 65.01902 77.95166
    76.038 ? 65.01252 79.36585
    86.04 ? 65.00604 81.04375
    86.105 ? 64.99958 83.04035
    90.661 ? 64.99312 85.44812
    90.575 ? 64.98667 88.39419
    97.097 ? 64.98024 92.09743
    106.916 ? 64.97381 96.97954
    110.552 ? 64.96739 103.91295
    115.757 ? 64.96099 114.75759
    137.388 ? 64.9546 133.04467
    160.957 ? 64.94821 164.84021
    201.654 ? 64.94183 218.73937
    261.986 ? 64.93547 303.94095
    342.754 ? 64.92912 426.28866
    462.127 ? 64.92277 581.9039
    605.676 ? 64.91644 751.69387
    718.203 ? 64.91012 896.65164
    787.663 ? 64.90381 963.01569
    727.208 ? 64.89751 917.9461
    591.4 ? 64.89122 784.62704
    453.742 ? 64.88493 616.38395
    344.048 ? 64.87866 456.18422
    268.653 ? 64.8724 327.06983
    213.712 ? 64.86615 235.2291
    179.772 ? 64.85991 176.428
    151.215 ? 64.85368 141.64527
    129.742 ? 64.84746 121.98548
    122.681 ? 64.84125 110.92155
    112.803 ? 64.83505 104.48626
    111.526 ? 64.82886 100.68156
    113.24 ? 64.82268 98.70274
    122.477 ? 64.81651 98.52416
    118.539 ? 64.81035 100.82377
    129.425 ? 64.8042 107.06366
    143.513 ? 64.79806 119.55567
    170.835 ? 64.79193 141.06521
    227.49 ? 64.78582 173.66017
    308.099 ? 64.77971 217.12404
    391.457 ? 64.77361 266.95249
    495.225 ? 64.76752 312.99657
    551.461 ? 64.76144 339.69396
    538.412 ? 64.75537 334.08813
    432.018 ? 64.74931 298.76257
    311.493 ? 64.74327 248.87599
    225.273 ? 64.73723 198.73776
    164.33 ? 64.7312 156.68454
    131.592 ? 64.72518 125.78123
    117.739 ? 64.71917 105.32452
    106.578 ? 64.71318 92.83674
    94.511 ? 64.70719 85.52438
    87.748 ? 64.70121 81.19832
    78.875 ? 64.69524 78.47154
    74.507 ? 64.68928 76.58137
    81.548 ? 64.68333 75.15619
    78.996 ? 64.67739 74.01814
    76.334 ? 64.67147 73.07857
    77.845 ? 64.66555 72.28849
    70.111 ? 64.65964 71.61486
    72.7 ? 64.65374 71.035
    67.076 ? 64.64785 70.5313
    64.943 ? 64.64197 70.09005
    64.971 ? 64.6361 69.70107
    60.375 ? 64.63024 69.35575
    63.182 ? 64.62439 69.04757
    63.032 ? 64.61855 68.77104
    63.698 ? 64.61272 68.52155
    65.524 ? 64.6069 68.29561
    68.142 ? 64.60109 68.09005
    65.516 ? 64.59529 67.90242
    67.563 ? 64.5895 67.73055
    71.682 ? 64.58372 67.5725
    69.589 ? 64.57794 67.42683
    67.413 ? 64.57218 67.29214
    68.224 ? 64.56643 67.16731
    66.379 ? 64.56069 67.05136
    69.938 ? 64.55496 66.94335
    70.89 ? 64.54924 66.84258
    65.908 ? 64.54352 66.74835
    67.282 ? 64.53782 66.66009
    64.658 ? 64.53212 66.5773
    62.444 ? 64.52644 66.49947
    69.163 ? 64.52076 66.42622
    69.441 ? 64.5151 66.35719
    68.252 ? 64.50944 66.29204
    66.249 ? 64.50379 66.2305
    65.288 ? 64.49816 66.17228
    62.318 ? 64.49253 66.11716
    60.667 ? 64.48691 66.06492
    64.99 ? 64.48131 66.01538
    63.267 ? 64.47571 65.96837
    61.151 ? 64.47012 65.92371
    64.537 ? 64.46454 65.88127
    61.474 ? 64.45897 65.84092
    65.9 ? 64.45341 65.80256
    62.851 ? 64.44786 65.76607
    65.608 ? 64.44232 65.73136
    64.208 ? 64.43679 65.69835
    67.503 ? 64.43126 65.66694
    73.223 ? 64.42575 65.63709
    67.667 ? 64.42025 65.60875
    59.58 ? 64.41475 65.58182
    60.056 ? 64.40927 65.55629
    65.237 ? 64.40379 65.53211
    63.331 ? 64.39833 65.50924
    65.785 ? 64.39287 65.48767
    66.657 ? 64.38743 65.46737
    66.87 ? 64.38199 65.44832
    68.717 ? 64.37656 65.43053
    65.268 ? 64.37114 65.41398
    65.04 ? 64.36573 65.39869
    59.75 ? 64.36033 65.38467
    59.094 ? 64.35494 65.37194
    59.711 ? 64.34956 65.36053
    61.016 ? 64.34419 65.35048
    64.417 ? 64.33882 65.34186
    66.067 ? 64.33347 65.33471
    63.198 ? 64.32812 65.32913
    57.208 ? 64.32279 65.3252
    60.708 ? 64.31746 65.32303
    64.306 ? 64.31215 65.32277
    65.089 ? 64.30684 65.32457
    63.254 ? 64.30154 65.32863
    65.045 ? 64.29625 65.33516
    63.018 ? 64.29097 65.34444
    63.487 ? 64.2857 65.35681
    62.306 ? 64.28044 65.37262
    65.02 ? 64.27518 65.39238
    62.015 ? 64.26994 65.41661
    60.858 ? 64.26471 65.44601
    62.377 ? 64.25948 65.48145
    68.495 ? 64.25426 65.52222
    66.688 ? 64.24905 65.57308
    65.564 ? 64.24386 65.6339
    60.892 ? 64.23867 65.70676
    58.774 ? 64.23349 65.79438
    61.943 ? 64.22832 65.90011
    56.454 ? 64.22315 66.02876
    57.905 ? 64.218 66.18677
    63.938 ? 64.21286 66.3846
    69.604 ? 64.20772 66.64116
    69.063 ? 64.2026 66.99435
    68.88 ? 64.19748 67.52541
    67.454 ? 64.19237 68.39653
    69.538 ? 64.18728 69.902
    71.156 ? 64.18219 72.49696
    70.341 ? 64.1771 76.73829
    71.296 ? 64.17203 83.10907
    74.84 ? 64.16697 91.67538
    77.437 ? 64.16192 101.74359
    87.367 ? 64.15687 111.52793
    87.292 ? 64.15183 118.0605
    90.606 ? 64.1468 118.44721
    81.838 ? 64.14179 112.50334
    70.847 ? 64.13678 102.98321
    71.266 ? 64.13178 92.92305
    68.617 ? 64.12678 84.25424
    70.156 ? 64.1218 77.76443
    66.893 ? 64.11683 73.45393
    67.827 ? 64.11186 70.87158
    65.12 ? 64.1069 69.46428
    61.996 ? 64.10196 68.76892
    62.022 ? 64.09701 68.5415
    64.843 ? 64.09208 68.67265
    69.337 ? 64.08716 69.23157
    65.467 ? 64.08225 70.45833
    65.048 ? 64.07735 72.76266
    65.545 ? 64.07245 76.64922
    67.705 ? 64.06756 82.54255
    70.332 ? 64.06269 90.46116
    84.001 ? 64.05782 99.70446
    92.315 ? 64.05295 108.54075
    99.139 ? 64.0481 114.17728
    102.327 ? 64.04326 114.02644
    96.487 ? 64.03842 108.13652
    86.083 ? 64.0336 99.14048
    79.72 ? 64.02878 89.79006
    75.815 ? 64.02397 81.79234
    77.716 ? 64.01917 75.81401
    76.043 ? 64.01438 71.81447
    66.764 ? 64.0096 69.35671
    72.311 ? 64.00482 67.92211
    68.999 ? 64.00005 67.08859
    67.554 ? 63.99529 66.57801
    68.65 ? 63.99055 66.23694
    66.966 ? 63.98581 65.98849
    62.418 ? 63.98107 65.7965
    65.775 ? 63.97635 65.64366
    68.804 ? 63.97163 65.52036
    66.641 ? 63.96693 65.42097
    60.883 ? 63.96223 65.34161
    63.64 ? 63.95754 65.27974
    58.664 ? 63.95286 65.23396
    59.999 ? 63.94818 65.20357
    57.964 ? 63.94352 65.1891
    58.296 ? 63.93887 65.19245
    55.837 ? 63.93422 65.21872
    52.617 ? 63.92958 65.27985
    61.637 ? 63.92495 65.40163
    63.565 ? 63.92032 65.63599
    61.669 ? 63.91571 66.0727
    64.362 ? 63.9111 66.84339
    61.425 ? 63.90651 68.09863
    64.632 ? 63.90192 69.94286
    63.079 ? 63.89734 72.34867
    56.503 ? 63.89277 75.0512
    56.878 ? 63.8882 77.47982
    60.218 ? 63.88364 78.79251
    59.473 ? 63.87909 78.34987
    57.359 ? 63.87456 76.37031
    59.212 ? 63.87003 73.6831
    61.607 ? 63.8655 71.02838
    59.831 ? 63.86099 68.82566
    64.359 ? 63.85648 67.22018
    60.064 ? 63.85198 66.16405
    56.729 ? 63.84749 65.52181
    60.468 ? 63.84301 65.14583
    66.187 ? 63.83854 64.9224
    63.797 ? 63.83407 64.78027
    63.796 ? 63.82962 64.68055
    56.868 ? 63.82517 64.6044
    59.048 ? 63.82072 64.5428
    62.127 ? 63.81629 64.49126
    60.575 ? 63.81187 64.44729
    64.928 ? 63.80745 64.40921
    62.323 ? 63.80304 64.37586
    65.628 ? 63.79864 64.34634
    65.835 ? 63.79425 64.31996
    67.493 ? 63.78986 64.29621
    62.282 ? 63.78549 64.27465
    57.66 ? 63.78112 64.25497
    58.059 ? 63.77676 64.23686
    62.898 ? 63.7724 64.22012
    64.21 ? 63.76806 64.20458
    63.038 ? 63.76373 64.19007
    63.422 ? 63.7594 64.17647
    65.677 ? 63.75508 64.16367
    68.094 ? 63.75076 64.15158
    64.45 ? 63.74646 64.14013
    60.298 ? 63.74216 64.12926
    58.965 ? 63.73788 64.11891
    65.231 ? 63.73359 64.10902
    64.194 ? 63.72932 64.09957
    63.655 ? 63.72506 64.0905
    62.765 ? 63.7208 64.0818
    59.989 ? 63.71655 64.07343
    62.602 ? 63.71231 64.06536
    61.955 ? 63.70807 64.05758
    62.737 ? 63.70385 64.05007
    62.759 ? 63.69963 64.04281
    62.523 ? 63.69542 64.03579
    55.501 ? 63.69122 64.02898
    55.999 ? 63.68702 64.02238
    58.596 ? 63.68284 64.01599
    64.436 ? 63.67866 64.00978
    59.508 ? 63.67449 64.00375
    61.608 ? 63.67033 63.9979
    61.104 ? 63.66617 63.99221
    64.466 ? 63.66202 63.98669
    63.884 ? 63.65788 63.98132
    63.41 ? 63.65375 63.9761
    61.972 ? 63.64963 63.97102
    59.649 ? 63.64551 63.96609
    59.274 ? 63.6414 63.9613
    65.054 ? 63.6373 63.95665
    61.974 ? 63.6332 63.95213
    64.431 ? 63.62912 63.94774
    59.928 ? 63.62504 63.94348
    59.078 ? 63.62097 63.93936
    62.245 ? 63.61691 63.93536
    61.332 ? 63.61285 63.9315
    60.057 ? 63.6088 63.92776
    60.356 ? 63.60476 63.92415
    59.944 ? 63.60073 63.92067
    63.021 ? 63.59671 63.91733
    65.257 ? 63.59269 63.91411
    65.087 ? 63.58868 63.91103
    63.54 ? 63.58467 63.90809
    57.317 ? 63.58068 63.90528
    62.082 ? 63.57669 63.90262
    66.687 ? 63.57271 63.9001
    62.909 ? 63.56874 63.89772
    60.082 ? 63.56477 63.8955
    57.579 ? 63.56082 63.89343
    58.34 ? 63.55687 63.89153
    57.741 ? 63.55292 63.88979
    56.917 ? 63.54899 63.88822
    58.13 ? 63.54506 63.88682
    63.558 ? 63.54114 63.88562
    61.092 ? 63.53723 63.88461
    62.369 ? 63.53332 63.8838
    63.596 ? 63.52942 63.88319
    59.98 ? 63.52553 63.88281
    61.537 ? 63.52165 63.88266
    63.445 ? 63.51777 63.88276
    63.763 ? 63.51391 63.88311
    66.241 ? 63.51004 63.88373
    65.249 ? 63.50619 63.88464
    64.236 ? 63.50234 63.88585
    65.72 ? 63.4985 63.88739
    65.779 ? 63.49467 63.88928
    61.701 ? 63.49085 63.89153
    61.839 ? 63.48703 63.89417
    59.642 ? 63.48322 63.89724
    54.323 ? 63.47942 63.90076
    62.051 ? 63.47562 63.90477
    62.604 ? 63.47183 63.9093
    61.335 ? 63.46805 63.91439
    61.615 ? 63.46428 63.92011
    63.258 ? 63.46051 63.92649
    59.894 ? 63.45675 63.93361
    58.071 ? 63.453 63.94151
    57.231 ? 63.44925 63.95028
    55.694 ? 63.44551 63.96002
    58.183 ? 63.44178 63.9708
    56.143 ? 63.43806 63.98274
    57.398 ? 63.43434 63.99596
    59.944 ? 63.43063 64.01061
    60.014 ? 63.42693 64.02686
    62.09 ? 63.42323 64.04487
    57.733 ? 63.41955 64.0649
    59.821 ? 63.41586 64.08716
    60.744 ? 63.41219 64.11196
    63.939 ? 63.40852 64.13968
    63.356 ? 63.40486 64.1707
    66.964 ? 63.40121 64.20553
    65.558 ? 63.39756 64.24472
    67.198 ? 63.39392 64.289
    64.853 ? 63.39029 64.35394
    63.805 ? 63.38667 64.4112
    65.166 ? 63.38305 64.47677
    63.261 ? 63.37944 64.55218
    62.481 ? 63.37583 64.63944
    64.763 ? 63.37224 64.74117
    59.106 ? 63.36865 64.86051
    62.107 ? 63.36506 65.00185
    64.796 ? 63.36149 65.17074
    65.112 ? 63.35792 65.37533
    67.665 ? 63.35435 65.6215
    67.827 ? 63.3508 65.94594
    65.809 ? 63.34725 66.38873
    68.737 ? 63.34371 67.0479
    67.638 ? 63.34017 68.12193
    71.009 ? 63.33664 69.96998
    76.526 ? 63.33312 73.14126
    82.725 ? 63.32961 78.32233
    89.51 ? 63.3261 86.09202
    101.668 ? 63.3226 96.55253
    111.944 ? 63.3191 108.88196
    116.777 ? 63.31562 120.9119
    123.296 ? 63.31214 129.08069
    123.651 ? 63.30866 129.80512
    111.702 ? 63.30519 122.75199
    100.822 ? 63.30174 111.19645
    87.668 ? 63.29828 98.89185
    81.957 ? 63.29484 88.22276
    77.954 ? 63.2914 80.23473
    70.096 ? 63.28796 74.97229
    73.972 ? 63.28453 71.96801
    70.906 ? 63.28112 70.67715
    66.987 ? 63.2777 70.74929
    79.155 ? 63.27429 72.13117
    88.923 ? 63.27089 74.96273
    92.727 ? 63.2675 79.36831
    110.389 ? 63.26412 85.17778
    118.526 ? 63.26074 91.64823
    132.659 ? 63.25736 97.29725
    135.166 ? 63.25399 100.03286
    129.777 ? 63.25063 98.45665
    123.144 ? 63.24728 93.30557
    102.421 ? 63.24393 86.63612
    91.428 ? 63.24059 80.17789
    87.007 ? 63.23726 74.89276
    75.851 ? 63.23393 71.07267
    73.322 ? 63.23061 68.57563
    71.465 ? 63.2273 67.06226
    68.363 ? 63.22399 66.17595
    67.086 ? 63.22069 65.64849
    67.526 ? 63.21739 65.31193
    63.867 ? 63.2141 65.07627
    62.899 ? 63.21082 64.89773
    65.167 ? 63.20755 64.75517
    63.631 ? 63.20427 64.63808
    59.734 ? 63.20101 64.54022
    57.713 ? 63.19776 64.4575
    59.032 ? 63.19451 64.38704
    61.615 ? 63.19126 64.32657
    63.626 ? 63.18803 64.27442
    60.094 ? 63.1848 64.2292
    61.042 ? 63.18157 64.18983
    60.659 ? 63.17835 64.15547
    56.932 ? 63.17514 64.12541
    60.066 ? 63.17194 64.09909
    62.97 ? 63.16874 64.07603
    64.667 ? 63.16555 64.05584
    63.978 ? 63.16236 64.03822
    59.909 ? 63.15918 64.02286
    58.055 ? 63.15601 64.00958
    64.69 ? 63.15284 63.99815
    55.985 ? 63.14968 63.98842
    54.817 ? 63.14652 63.98027
    59.218 ? 63.14338 63.97356
    55.153 ? 63.14023 63.96821
    52.838 ? 63.1371 63.96413
    57.798 ? 63.13397 63.96124
    57.235 ? 63.13085 63.95951
    59.696 ? 63.12773 63.95889
    62.51 ? 63.12462 63.95931
    59.912 ? 63.12151 63.96075
    56.705 ? 63.11842 63.9632
    57.595 ? 63.11532 63.96665
    60.891 ? 63.11224 63.97107
    64.79 ? 63.10915 63.97648
    60.013 ? 63.10608 63.98286
    56.686 ? 63.10302 63.99023
    59.108 ? 63.09995 63.99861
    60.503 ? 63.0969 64.00801
    60.742 ? 63.09385 64.01846
    64.103 ? 63.0908 64.02998
    61.085 ? 63.08777 64.04261
    64.6 ? 63.08474 64.05642
    65.616 ? 63.08171 64.07143
    61.626 ? 63.07869 64.08772
    60.915 ? 63.07568 64.10533
    60.526 ? 63.07267 64.12435
    63.347 ? 63.06967 64.14489
    66.18 ? 63.06668 64.167
    61.663 ? 63.06369 64.19083
    60.198 ? 63.0607 64.21647
    62.281 ? 63.05773 64.24408
    62.835 ? 63.05476 64.27384
    59.207 ? 63.05179 64.30587
    57.951 ? 63.04883 64.34044
    52.426 ? 63.04588 64.37773
    53.456 ? 63.04293 64.41803
    64.746 ? 63.03999 64.46167
    65.319 ? 63.03705 64.50896
    61.662 ? 63.03412 64.56037
    63.265 ? 63.0312 64.61631
    61.384 ? 63.02828 64.67738
    57.557 ? 63.02537 64.74429
    63.256 ? 63.02247 64.81775
    70.342 ? 63.01957 64.89879
    68.492 ? 63.01667 64.98845
    66.954 ? 63.01378 65.08819
    65.107 ? 63.0109 65.19975
    63.887 ? 63.00802 65.32514
    63.717 ? 63.00515 65.46731
    63.883 ? 63.00229 65.62912
    66.336 ? 62.99943 65.81515
    64.553 ? 62.99658 66.03126
    62.918 ? 62.99373 66.28517
    66.832 ? 62.99089 66.58937
    62.802 ? 62.98805 66.96484
    67.499 ? 62.98522 67.45424
    71.38 ? 62.9824 68.14722
    75.235 ? 62.97958 69.22385
    74.717 ? 62.97676 71.01771
    77.438 ? 62.97396 74.05097
    84.288 ? 62.97115 78.99747
    95.128 ? 62.96836 86.48404
    106.299 ? 62.96557 96.70418
    127.595 ? 62.96278 109.01034
    147.736 ? 62.96 121.46163
    159.897 ? 62.95723 130.68741
    152.78 ? 62.95446 132.92139
    146.158 ? 62.9517 127.14537
    130.044 ? 62.94894 116.2423
    116.794 ? 62.94619 104.08209
    102.827 ? 62.94345 93.30268
    83.804 ? 62.94071 85.13429
    82.014 ? 62.93797 79.76574
    83.256 ? 62.93525 76.74068
    76.28 ? 62.93252 75.4345
    72.326 ? 62.9298 75.33953
    80.77 ? 62.92709 76.25099
    78.688 ? 62.92439 78.36675
    86.899 ? 62.92168 82.40088
    91.617 ? 62.91899 89.65927
    93.986 ? 62.9163 101.96649
    119.404 ? 62.91362 121.19251
    143.361 ? 62.91094 148.24048
    164.967 ? 62.90826 181.89034
    191.052 ? 62.90559 217.47612
    222.636 ? 62.90293 246.23809
    254.21 ? 62.90028 257.07569
    242.766 ? 62.89762 244.6163
    204.955 ? 62.89498 215.10786
    169.793 ? 62.89234 179.72304
    143.096 ? 62.8897 146.86641
    124.731 ? 62.88707 120.8108
    104.679 ? 62.88445 102.59983
    96.83 ? 62.88183 91.15278
    88.292 ? 62.87921 84.59245
    83.554 ? 62.87661 81.10219
    82.665 ? 62.874 79.37563
    83.143 ? 62.87141 78.64066
    80.189 ? 62.86881 78.50418
    83.498 ? 62.86623 78.80308
    86.999 ? 62.86365 79.50087
    92.555 ? 62.86107 80.65535
    95.717 ? 62.8585 82.45094
    101.008 ? 62.85593 85.28511
    118.747 ? 62.85337 89.90573
    134.375 ? 62.85082 97.52405
    158.619 ? 62.84827 109.73479
    198.262 ? 62.84572 128.14647
    256.953 ? 62.84318 153.56682
    321.574 ? 62.84065 185.15616
    378.227 ? 62.83812 219.71715
    414.617 ? 62.8356 251.51005
    425.737 ? 62.83308 274.80806
    394.912 ? 62.83056 291.11214
    371.838 ? 62.82806 312.32319
    382.38 ? 62.82555 352.53435
    426.99 ? 62.82305 419.01702
    502.888 ? 62.82056 507.17258
    590.34 ? 62.81807 598.40792
    669.226 ? 62.81559 659.90495
    635.214 ? 62.81312 659.09367
    533.03 ? 62.81064 592.33857
    406.958 ? 62.80818 488.02405
    321.671 ? 62.80571 378.39843
    253.756 ? 62.80326 284.57706
    202.787 ? 62.80081 215.91316
    164.17 ? 62.79836 173.42671
    148.044 ? 62.79592 153.43561
    136.626 ? 62.79348 150.34392
    130.694 ? 62.79105 158.39138
    143.685 ? 62.78863 171.62948
    149.8 ? 62.7862 183.27345
    133.634 ? 62.78379 186.23407
    118.274 ? 62.78138 177.00747
    109.403 ? 62.77897 158.75511
    101.158 ? 62.77657 137.47576
    98.952 ? 62.77417 117.79079
    91.864 ? 62.77178 102.02083
    82.736 ? 62.7694 90.72011
    83.737 ? 62.76701 83.27459
    80.411 ? 62.76464 78.61294
    72.277 ? 62.76227 75.71325
    73.271 ? 62.7599 73.8238
    68.07 ? 62.75754 72.49075
    69.204 ? 62.75518 71.47095
    70.956 ? 62.75283 70.64344
    66.792 ? 62.75049 69.94853
    67.596 ? 62.74814 69.35326
    65.506 ? 62.74581 68.83706
    65.45 ? 62.74347 68.38548
    68.839 ? 62.74115 67.98727
    64.728 ? 62.73883 67.63395
    62.479 ? 62.73651 67.31869
    62.464 ? 62.73419 67.03591
    60.19 ? 62.73189 66.78117
    63.566 ? 62.72958 66.55059
    62.288 ? 62.72729 66.34111
    63.993 ? 62.72499 66.15017
    65.456 ? 62.7227 65.97552
    65.607 ? 62.72042 65.81537
    60.45 ? 62.71814 65.66803
    62.564 ? 62.71587 65.53213
    63.309 ? 62.7136 65.40653
    60.838 ? 62.71133 65.29016
    59.386 ? 62.70907 65.18218
    61.313 ? 62.70682 65.08173
    61.521 ? 62.70457 64.98813
    63.713 ? 62.70232 64.90079
    58.165 ? 62.70008 64.81914
    56.603 ? 62.69785 64.74275
    58.453 ? 62.69561 64.67114
    57.165 ? 62.69339 64.60393
    55.702 ? 62.69117 64.54079
    61.704 ? 62.68895 64.4814
    60.485 ? 62.68673 64.42552
    59.326 ? 62.68453 64.37286
    58.091 ? 62.68232 64.32898
    53.898 ? 62.68012 64.28214
    60.694 ? 62.67793 64.2379
    66.838 ? 62.67574 64.19613
    67.275 ? 62.67356 64.15664
    60.319 ? 62.67138 64.1193
    58.723 ? 62.6692 64.08399
    60.262 ? 62.66703 64.05058
    60.529 ? 62.66486 64.01898
    58.605 ? 62.6627 63.98909
    56.003 ? 62.66054 63.96082
    54.998 ? 62.65839 63.93409
    61.526 ? 62.65624 63.90881
    59.279 ? 62.6541 63.88495
    58.468 ? 62.65196 63.86243
    60.625 ? 62.64982 63.84119
    54.941 ? 62.64769 63.82118
    55.345 ? 62.64556 63.80236
    59.081 ? 62.64344 63.7847
    58.776 ? 62.64133 63.76816
    62.914 ? 62.63921 63.75269
    59.102 ? 62.63711 63.73828
    61.655 ? 62.635 63.7249
    61.996 ? 62.6329 63.71254
    61.807 ? 62.63081 63.70118
    59.094 ? 62.62872 63.69548
    54.398 ? 62.62663 63.68609
    62.082 ? 62.62455 63.67766
    60.905 ? 62.62247 63.67021
    51.553 ? 62.6204 63.66373
    49.687 ? 62.61833 63.65821
    61.284 ? 62.61627 63.65368
    59.952 ? 62.61421 63.65013
    60.323 ? 62.61215 63.64761
    60.622 ? 62.6101 63.64612
    57.347 ? 62.60806 63.64568
    54.365 ? 62.60602 63.64635
    54.81 ? 62.60398 63.64813
    55.783 ? 62.60194 63.6511
    55.688 ? 62.59992 63.65529
    59.336 ? 62.59789 63.66075
    60.932 ? 62.59587 63.66757
    58.086 ? 62.59385 63.67579
    64.044 ? 62.59184 63.68552
    60.752 ? 62.58983 63.69686
    60.611 ? 62.58783 63.70989
    62.741 ? 62.58583 63.72476
    65.281 ? 62.58384 63.74158
    63.209 ? 62.58185 63.76053
    60.414 ? 62.57986 63.78179
    62.093 ? 62.57788 63.80553
    58.919 ? 62.5759 63.83204
    58.813 ? 62.57393 63.86151
    57.957 ? 62.57196 63.8943
    57.807 ? 62.56999 63.93076
    58.722 ? 62.56803 63.97123
    60.195 ? 62.56607 64.01626
    63.696 ? 62.56412 64.05542
    62.165 ? 62.56217 64.1112
    64.49 ? 62.56023 64.17343
    61.181 ? 62.55829 64.24293
    57.905 ? 62.55635 64.32081
    57.063 ? 62.55442 64.40821
    56.845 ? 62.55249 64.50666
    60.643 ? 62.55057 64.61799
    68.012 ? 62.54865 64.74427
    63.983 ? 62.54673 64.88832
    61.947 ? 62.54482 65.05327
    63.848 ? 62.54291 65.24335
    61.059 ? 62.54101 65.46386
    59.409 ? 62.53911 65.72125
    60.34 ? 62.53721 66.02447
    61.718 ? 62.53532 66.38462
    64.38 ? 62.53343 66.81795
    65.679 ? 62.53155 67.34926
    62.938 ? 62.52967 68.02096
    64.238 ? 62.5278 68.91949
    67.197 ? 62.52593 70.22368
    73.423 ? 62.52406 72.30059
    82.531 ? 62.5222 75.83061
    85.696 ? 62.52034 81.88937
    100.918 ? 62.51848 91.9065
    114.549 ? 62.51663 107.21644
    136.144 ? 62.51478 128.35495
    176.004 ? 62.51294 154.11972
    219.294 ? 62.5111 180.64471
    239.212 ? 62.50926 201.0312
    257.403 ? 62.50743 207.10499
    239.172 ? 62.50561 195.91449
    191.151 ? 62.50378 172.96075
    150.093 ? 62.50196 146.53868
    123.275 ? 62.50015 122.54978
    107.222 ? 62.49833 103.92574
    99.231 ? 62.49653 91.22843
    85.659 ? 62.49472 83.6405
    84.591 ? 62.49292 79.92613
    80.285 ? 62.49112 79.13862
    78.865 ? 62.48933 81.04044
    80.225 ? 62.48754 86.1765
    88.721 ? 62.48576 95.64086
    99.312 ? 62.48398 110.55049
    117.455 ? 62.4822 131.19939
    135.861 ? 62.48042 156.06134
    143.264 ? 62.47866 181.04518
    156.964 ? 62.47689 199.04244
    159.076 ? 62.47513 202.38142
    141.492 ? 62.47337 189.2242
    118.297 ? 62.47161 165.6734
    104.306 ? 62.46986 139.58777
    86.469 ? 62.46812 116.3461
    83.907 ? 62.46637 98.39096
    75.51 ? 62.46463 86.00613
    71.665 ? 62.4629 78.21802
    71.56 ? 62.46116 73.60574
    70.886 ? 62.45944 70.92385
    64.267 ? 62.45771 69.30325
    64.778 ? 62.45599 68.23945
    61.883 ? 62.45427 67.47471
    58.813 ? 62.45256 66.88389
    62.465 ? 62.45085 66.40775
    61.775 ? 62.44914 66.01426
    65.328 ? 62.44744 65.68389
    66.403 ? 62.44574 65.40377
    63.564 ? 62.44405 65.1638
    60.011 ? 62.44235 64.95679
    55.576 ? 62.44067 64.77683
    55.634 ? 62.43898 64.61927
    57.414 ? 62.4373 64.48068
    60.515 ? 62.43562 64.35797
    58.299 ? 62.43395 64.24889
    55.927 ? 62.43228 64.15146
    55.312 ? 62.43061 64.06402
    54.243 ? 62.42895 63.98535
    57.083 ? 62.42729 63.91425
    56.124 ? 62.42564 63.84985
    54.807 ? 62.42398 63.79133
    58.12 ? 62.42234 63.73798
    58.237 ? 62.42069 63.68929
    60.67 ? 62.41905 63.64471
    62.875 ? 62.41741 63.60385
    64.733 ? 62.41578 63.56632
    57.546 ? 62.41415 63.53178
    52.381 ? 62.41252 63.5
    54.261 ? 62.41089 63.47068
    57.061 ? 62.40927 63.44363
    59.882 ? 62.40766 63.41866
    56.958 ? 62.40604 63.39557
    58.796 ? 62.40443 63.37425
    63.258 ? 62.40283 63.35454
    60.238 ? 62.40122 63.33634
    57.872 ? 62.39962 63.31953
    53.116 ? 62.39803 63.304
    58.435 ? 62.39643 63.28971
    59.96 ? 62.39485 63.27654
    55.264 ? 62.39326 63.26445
    55.274 ? 62.39168 63.25337
    55.092 ? 62.3901 63.24324
    54.517 ? 62.38852 63.23402
    55.532 ? 62.38695 63.22566
    52.625 ? 62.38538 63.21813
    48.254 ? 62.38382 63.21138
    56.937 ? 62.38225 63.20539
    63.27 ? 62.38069 63.20013
    61.931 ? 62.37914 63.19557
    61.677 ? 62.37759 63.19171
    61.82 ? 62.37604 63.1885
    63.184 ? 62.37449 63.18594
    51.636 ? 62.37295 63.18402
    50.668 ? 62.37141 63.18614
    57.861 ? 62.36988 63.18547
    60.769 ? 62.36835 63.1854
    63.342 ? 62.36682 63.18594
    59.738 ? 62.36529 63.18707
    55.102 ? 62.36377 63.1888
    52.682 ? 62.36225 63.19113
    52.496 ? 62.36073 63.19406
    58.481 ? 62.35922 63.19758
    57.311 ? 62.35771 63.20172
    55.091 ? 62.35621 63.20646
    52.193 ? 62.3547 63.21183
    52.312 ? 62.3532 63.21783
    55.622 ? 62.35171 63.22448
    56.347 ? 62.35021 63.23179
    51.163 ? 62.34872 63.24215
    54.64 ? 62.34724 63.25084
    56.773 ? 62.34576 63.26023
    60.8 ? 62.34427 63.27035
    58.125 ? 62.3428 63.28125
    56.369 ? 62.34132 63.29292
    60.976 ? 62.33985 63.30542
    56.741 ? 62.33839 63.31875
    54.756 ? 62.33692 63.33296
    54.511 ? 62.33546 63.34745
    57.191 ? 62.334 63.36354
    59.797 ? 62.33255 63.38065
    57.183 ? 62.3311 63.3988
    54.479 ? 62.32965 63.41805
    56.756 ? 62.3282 63.43848
    63.862 ? 62.32676 63.46011
    64.903 ? 62.32532 63.48305
    57.874 ? 62.32388 63.50733
    57.153 ? 62.32245 63.53305
    63.005 ? 62.32102 63.56031
    56.338 ? 62.31959 63.58917
    56.18 ? 62.31817 63.61976
    60.419 ? 62.31675 63.65215
    55.44 ? 62.31533 63.68648
    54.156 ? 62.31392 63.72291
    57.825 ? 62.31251 63.76153
    61.509 ? 62.3111 63.80254
    64.862 ? 62.30969 63.84606
    55.49 ? 62.30829 63.89229
    56.645 ? 62.30689 63.94148
    61.514 ? 62.30549 63.99318
    60.902 ? 62.3041 64.04892
    55.001 ? 62.30271 64.10828
    61.969 ? 62.30132 64.17159
    60.242 ? 62.29994 64.23925
    56.313 ? 62.29855 64.31152
    62.471 ? 62.29718 64.3889
    61.684 ? 62.2958 64.47176
    59.406 ? 62.29443 64.56064
    67.711 ? 62.29306 64.65618
    60.003 ? 62.29169 64.7589
    59.744 ? 62.29033 64.86963
    57.517 ? 62.28897 64.98905
    56.688 ? 62.28761 65.11814
    63.214 ? 62.28625 65.25803
    61.2 ? 62.2849 65.40971
    62.807 ? 62.28355 65.57474
    63.51 ? 62.28221 65.75661
    61.848 ? 62.28086 65.95287
    55.566 ? 62.27952 66.16786
    59.072 ? 62.27818 66.40371
    59.979 ? 62.27685 66.66346
    61.568 ? 62.27552 66.95005
    62.173 ? 62.27419 67.26743
    66.647 ? 62.27286 67.62033
    65.754 ? 62.27154 68.01367
    69.529 ? 62.27022 68.45434
    70.974 ? 62.2689 68.94951
    75.049 ? 62.26758 69.50875
    73.687 ? 62.26627 70.14388
    73.101 ? 62.26496 70.86813
    73.307 ? 62.26366 71.69979
    73.659 ? 62.26235 72.65962
    71.436 ? 62.26105 73.77561
    83.475 ? 62.25975 75.08385
    85.285 ? 62.25846 76.62825
    85.655 ? 62.25717 78.47173
    96.451 ? 62.25588 80.69583
    106.921 ? 62.25459 83.4278
    112.914 ? 62.25331 86.88626
    127.008 ? 62.25202 91.49048
    132.497 ? 62.25075 98.13587
    148.742 ? 62.24947 108.64914
    180.801 ? 62.2482 126.50501
    219.706 ? 62.24692 157.46509
    276.927 ? 62.24566 209.32557
    361.365 ? 62.24439 290.29608
    467.956 ? 62.24313 404.76403
    606.18 ? 62.24187 548.36198
    733.568 ? 62.24061 702.7799
    786.496 ? 62.23936 831.81193
    776.339 ? 62.23811 887.89376
    681.91 ? 62.23686 843.54833
    530.288 ? 62.23561 720.88784
    413.882 ? 62.23437 567.26604
    322.922 ? 62.23313 421.02797
    251.565 ? 62.23189 302.44721
    206.438 ? 62.23065 217.53289
    177.794 ? 62.22942 162.51467
    149.751 ? 62.22819 129.44477
    129.486 ? 62.22696 110.33992
    114.743 ? 62.22574 99.14601
    93.391 ? 62.22451 92.15776
    95.682 ? 62.22329 87.36281
    88.757 ? 62.22208 83.79025
    85.722 ? 62.22086 80.98155
    82.814 ? 62.21965 78.69969
    76.723 ? 62.21844 76.81358
    75.924 ? 62.21723 75.23395
    74.672 ? 62.21603 73.89716
    74.906 ? 62.21482 72.75761
    75.192 ? 62.21363 71.77755
    71.954 ? 62.21243 70.93036
    68.25 ? 62.21123 70.1919
    65.121 ? 62.21004 69.5445
    68.149 ? 62.20885 68.97456
    69.437 ? 62.20767 68.4697
    66.1 ? 62.20648 68.02097
    59.881 ? 62.2053 67.62017
    61.015 ? 62.20412 67.26054
    61.607 ? 62.20294 66.93706
    63.309 ? 62.20177 66.64473
    65.813 ? 62.2006 66.38002
    60.429 ? 62.19943 66.13944
    54.464 ? 62.19826 65.92004
    59.491 ? 62.1971 65.71968
    55.749 ? 62.19594 65.53602
    62.66 ? 62.19478 65.36747
    66.829 ? 62.19362 65.21235
    64.006 ? 62.19247 65.06922
    59.72 ? 62.19131 64.93705
    57.542 ? 62.19017 64.81462
    60.799 ? 62.18902 64.70117
    65.879 ? 62.18787 64.60766
    61.428 ? 62.18673 64.50962
    56.511 ? 62.18559 64.41835
    58.215 ? 62.18445 64.33318
    64.068 ? 62.18332 64.25368
    65.154 ? 62.18219 64.17935
    57.791 ? 62.18106 64.10975
    62.353 ? 62.17993 64.04508
    60.185 ? 62.1788 63.98395
    59.117 ? 62.17768 63.92663
    55.367 ? 62.17656 63.87282
    55.416 ? 62.17544 63.82224
    58.831 ? 62.17432 63.77475
    59.637 ? 62.17321 63.7301
    59.098 ? 62.1721 63.6906
    59.595 ? 62.17099 63.65122
    57.434 ? 62.16988 63.61423
    56.456 ? 62.16878 63.57955
    58.083 ? 62.16768 63.54706
    57.172 ? 62.16658 63.51672
    58.728 ? 62.16548 63.48845
    62.011 ? 62.16438 63.46222
    59.949 ? 62.16329 63.43807
    58.442 ? 62.1622 63.41603
    57.432 ? 62.16111 63.39631
    59.795 ? 62.16003 63.37931
    59.554 ? 62.15894 63.36593
    59.525 ? 62.15786 63.35823
    55.122 ? 62.15678 63.3601
    52.749 ? 62.15571 63.37818
    51.804 ? 62.15463 63.42188
    57.372 ? 62.15356 63.50128
    61.551 ? 62.15249 63.62291
    59.126 ? 62.15142 63.7833
    61.671 ? 62.15036 63.96226
    57.339 ? 62.14929 64.11865
    56.938 ? 62.14823 64.1939
    55.569 ? 62.14717 64.14757
    58.035 ? 62.14612 63.99825
    55.756 ? 62.14506 63.80343
    60.571 ? 62.14401 63.61297
    58.071 ? 62.14296 63.45535
    59.883 ? 62.14191 63.34004
    54.833 ? 62.14087 63.26379
    59.45 ? 62.13982 63.21735
    61.014 ? 62.13878 63.19057
    56.966 ? 62.13774 63.17563
    59.245 ? 62.1367 63.16758
    60.079 ? 62.13567 63.16372
    67.304 ? 62.13464 63.1628
    60.931 ? 62.13361 63.16423
    59.252 ? 62.13258 63.16779
    57.647 ? 62.13155 63.17341
    60.421 ? 62.13053 63.18111
    63.92 ? 62.1295 63.19096
    64.411 ? 62.12848 63.20309
    59.554 ? 62.12747 63.21765
    60.681 ? 62.12645 63.23488
    56.757 ? 62.12544 63.25509
    49.835 ? 62.12443 63.27863
    51.304 ? 62.12342 63.30599
    53.192 ? 62.12241 63.33775
    57.997 ? 62.1214 63.37469
    60.893 ? 62.1204 63.41784
    57.954 ? 62.1194 63.46864
    54.778 ? 62.1184 63.52935
    57.051 ? 62.1174 63.60407
    60.768 ? 62.11641 63.70097
    59.722 ? 62.11541 63.83707
    55.966 ? 62.11442 64.04556
    52.923 ? 62.11343 64.38388
    57.928 ? 62.11245 64.93748
    56.762 ? 62.11146 65.80543
    57.419 ? 62.11048 67.06504
    67.932 ? 62.1095 68.71398
    72.24 ? 62.10852 70.60411
    69.023 ? 62.10754 72.39546
    63.476 ? 62.10657 73.55212
    65.533 ? 62.10559 73.59731
    67.377 ? 62.10462 72.55953
    63.566 ? 62.10365 70.94665
    58.499 ? 62.10269 69.28244
    61.535 ? 62.10172 67.89666
    59.089 ? 62.10076 66.9248
    60.819 ? 62.0998 66.3664
    65.407 ? 62.09884 66.14914
    67.685 ? 62.09788 66.18188
    65.028 ? 62.09693 66.39691
    67.761 ? 62.09597 66.75617
    76.898 ? 62.09502 67.25437
    74.024 ? 62.09407 67.92182
    67.909 ? 62.09313 68.83867
    70.295 ? 62.09218 70.18741
    75.886 ? 62.09124 72.34987
    83.06 ? 62.0903 76.0432
    96.273 ? 62.08936 82.45751
    109.1 ? 62.08842 93.19954
    124.263 ? 62.08748 109.93512
    162.205 ? 62.08655 133.58412
    195.652 ? 62.08562 163.1879
    226.979 ? 62.08469 194.97541
    258.108 ? 62.08376 221.50219
    246.149 ? 62.08283 233.01793
    206.287 ? 62.08191 223.90315
    166.656 ? 62.08098 198.67943
    135.319 ? 62.08006 167.05029
    111.509 ? 62.07914 136.89631
    96.366 ? 62.07823 112.41563
    88.718 ? 62.07731 94.82886
    80.568 ? 62.0764 83.41882
    69.433 ? 62.07549 76.54791
    67.733 ? 62.07458 72.57407
    66.507 ? 62.07367 70.24722
    67.307 ? 62.07276 68.79493
    66.51 ? 62.07186 67.8016
    62.574 ? 62.07095 67.06309
    63.971 ? 62.07005 66.48353
    60.154 ? 62.06915 66.01371
    64.686 ? 62.06826 65.62558
    61.859 ? 62.06736 65.30143
    55.972 ? 62.06647 65.02782
    58.096 ? 62.06558 64.79533
    61.586 ? 62.06469 64.59626
    59.411 ? 62.0638 64.42465
    60.08 ? 62.06291 64.2761
    60.584 ? 62.06203 64.14672
    59.494 ? 62.06114 64.03372
    57.139 ? 62.06026 63.93458
    53.945 ? 62.05938 63.84731
    53.269 ? 62.0585 63.77038
    54.363 ? 62.05763 63.70235
    51.505 ? 62.05675 63.6422
    53.312 ? 62.05588 63.58894
    59.02 ? 62.05501 63.54175
    58.096 ? 62.05414 63.50003
    54.496 ? 62.05327 63.46316
    53.42 ? 62.05241 63.43071
    55.519 ? 62.05154 63.40224
    57.543 ? 62.05068 63.37737
    60.322 ? 62.04982 63.35587
    63.098 ? 62.04896 63.33742
    54.109 ? 62.0481 63.32185
    54.056 ? 62.04725 63.30895
    62.139 ? 62.0464 63.29855
    62.254 ? 62.04554 63.29056
    56.15 ? 62.04469 63.28483
    54.677 ? 62.04384 63.2813
    52.026 ? 62.043 63.27989
    57.579 ? 62.04215 63.28052
    58.328 ? 62.04131 63.28321
    53.779 ? 62.04046 63.28788
    56.529 ? 62.03962 63.29456
    59.397 ? 62.03878 63.30323
    61.218 ? 62.03795 63.31392
    55.039 ? 62.03711 63.32667
    59.739 ? 62.03628 63.3415
    60.082 ? 62.03544 63.35851
    59.648 ? 62.03461 63.37774
    56.603 ? 62.03378 63.39928
    49.077 ? 62.03296 63.42328
    52.344 ? 62.03213 63.44981
    57.615 ? 62.0313 63.47907
    58.866 ? 62.03048 63.51118
    59.454 ? 62.02966 63.54634
    55.604 ? 62.02884 63.58481
    51.29 ? 62.02802 63.62678
    55.645 ? 62.02721 63.67259
    60.309 ? 62.02639 63.7225
    55.645 ? 62.02558 63.77691
    58.273 ? 62.02477 63.83627
    58.688 ? 62.02395 63.90099
    56.99 ? 62.02315 63.97169
    55.748 ? 62.02234 64.04892
    58.642 ? 62.02153 64.13343
    61.033 ? 62.02073 64.22611
    59.842 ? 62.01993 64.32782
    57.512 ? 62.01912 64.43981
    57.557 ? 62.01832 64.56324
    54.3 ? 62.01753 64.69972
    59.256 ? 62.01673 64.85117
    58.842 ? 62.01593 65.01953
    56.139 ? 62.01514 65.2076
    57.468 ? 62.01435 65.41822
    54.834 ? 62.01356 65.65522
    54.907 ? 62.01277 65.92331
    56.607 ? 62.01198 66.22771
    57.682 ? 62.01119 66.57569
    57.608 ? 62.01041 66.97541
    54.602 ? 62.00963 67.43791
    60.25 ? 62.00884 67.97735
    66.613 ? 62.00806 68.61096
    68.58 ? 62.00728 69.36319
    68.371 ? 62.00651 70.26574
    65.876 ? 62.00573 71.36784
    70.622 ? 62.00496 72.75349
    74.422 ? 62.00418 74.58256
    83.49 ? 62.00341 77.19551
    90.49 ? 62.00264 81.28606
    96.803 ? 62.00187 88.17698
    107.455 ? 62.00111 100.07026
    129.518 ? 62.00034 119.98456
    171.078 ? 61.99957 151.14021
    228.101 ? 61.99881 195.38684
    320.221 ? 61.99805 251.28973
    414.313 ? 61.99729 312.11721
    490.814 ? 61.99653 364.24076
    522.142 ? 61.99577 389.18598
    460.752 ? 61.99502 375.04694
    343.127 ? 61.99426 328.9683
    251.486 ? 61.99351 269.21013
    188.05 ? 61.99276 211.29583
    149.479 ? 61.99201 163.74651
    125.451 ? 61.99126 129.38563
    102.321 ? 61.99051 107.03045
    90.684 ? 61.98976 93.67626
    84.061 ? 61.98902 86.17284
    82.654 ? 61.98827 82.07364
    80.115 ? 61.98753 79.86025
    84.115 ? 61.98679 78.72227
    80.422 ? 61.98605 78.30247
    77.723 ? 61.98531 78.5145
    82.876 ? 61.98458 79.49021
    88.684 ? 61.98384 81.65022
    99.424 ? 61.98311 85.89535
    102.387 ? 61.98237 93.80479
    108.797 ? 61.98164 107.66966
    127.575 ? 61.98091 130.13223
    144.102 ? 61.98018 163.05796
    174.446 ? 61.97945 206.04872
    202.399 ? 61.97873 254.77853
    213.849 ? 61.978 299.5366
    216.285 ? 61.97728 325.8285
    200.405 ? 61.97655 321.54207
    177.872 ? 61.97583 288.77392
    156.319 ? 61.97511 241.38644
    129.926 ? 61.97439 193.04615
    102.805 ? 61.97368 151.91993
    93.422 ? 61.97296 121.26578
    82.351 ? 61.97225 100.71179
    80.487 ? 61.97153 88.02852
    78.15 ? 61.97082 80.60031
    76.59 ? 61.97011 76.26192
    71.923 ? 61.9694 73.60107
    67.98 ? 61.96869 71.81819
    64.506 ? 61.96798 70.51208
    62.916 ? 61.96728 69.49317
    65.334 ? 61.96657 68.66641
    57.674 ? 61.96587 67.98158
    60.462 ? 61.96516 67.40404
    62.349 ? 61.96446 66.91473
    57.654 ? 61.96376 66.49563
    61.625 ? 61.96306 66.13337
    63.056 ? 61.96237 65.81838
    60.098 ? 61.96167 65.54626
    58.679 ? 61.96098 65.30315
    55.718 ? 61.96028 65.08086
    56.295 ? 61.95959 64.88926
    57.634 ? 61.9589 64.71807
    59.089 ? 61.95821 64.56437
    54.268 ? 61.95752 64.42576
    57.683 ? 61.95683 64.30047
    54.881 ? 61.95614 64.18671
    55.113 ? 61.95546 64.08324
    54.358 ? 61.95477 63.98879
    54.049 ? 61.95409 63.90232
    55.885 ? 61.95341 63.82305
    53.251 ? 61.95272 63.75013
    54.1 ? 61.95204 63.68301
    60 ? 61.95137 63.6198
    56.288 ? 61.95069 63.56251
    52.138 ? 61.95001 63.50949
    53.496 ? 61.94934 63.46031
    57.7 ? 61.94866 63.41469
    52.272 ? 61.94799 63.37228
    52.008 ? 61.94732 63.3328
    54.538 ? 61.94665 63.29606
    56.253 ? 61.94598 63.26181
    58.237 ? 61.94531 63.22989
    55.388 ? 61.94464 63.20011
    54.514 ? 61.94397 63.1723
    52.293 ? 61.94331 63.14636
    54.847 ? 61.94265 63.12213
    55.207 ? 61.94198 63.09953
    54.633 ? 61.94132 63.07844
    57.616 ? 61.94066 63.05876
    56.444 ? 61.94 63.04043
    50.685 ? 61.93934 63.02335
    55.457 ? 61.93868 63.00748
    55.995 ? 61.93803 62.99274
    55.65 ? 61.93737 62.97906
    58.01 ? 61.93672 62.96642
    56.561 ? 61.93606 62.95474
    52.868 ? 61.93541 62.94401
    55.734 ? 61.93476 62.93418
    56.051 ? 61.93411 62.92521
    59.734 ? 61.93346 62.91708
    58.465 ? 61.93281 62.90974
    58.858 ? 61.93217 62.9032
    53.943 ? 61.93152 62.89743
    51.024 ? 61.93088 62.89238
    54.586 ? 61.93023 62.88808
    51.813 ? 61.92959 62.88448
    50.241 ? 61.92895 62.88159
    55.061 ? 61.92831 62.8794
    55.029 ? 61.92767 62.87789
    55.227 ? 61.92703 62.87707
    54.262 ? 61.92639 62.87693
    54.622 ? 61.92575 62.87747
    56.277 ? 61.92512 62.8787
    50.118 ? 61.92448 62.88061
    52.803 ? 61.92385 62.88323
    58.71 ? 61.92322 62.88655
    52.478 ? 61.92259 62.89059
    57.03 ? 61.92196 62.89535
    57.906 ? 61.92133 62.90086
    56.379 ? 61.9207 62.90715
    55.64 ? 61.92007 62.91422
    54.833 ? 61.91944 62.92211
    56.341 ? 61.91882 62.93083
    57.031 ? 61.91819 62.94043
    52.545 ? 61.91757 62.95095
    52.531 ? 61.91695 62.96241
    52.17 ? 61.91632 62.97488
    51.608 ? 61.9157 62.98839
    54.845 ? 61.91508 63.00299
    55.609 ? 61.91446 63.01877
    58.42 ? 61.91385 63.03577
    57.887 ? 61.91323 63.05408
    53.862 ? 61.91261 63.07377
    50.744 ? 61.912 63.09494
    53.073 ? 61.91138 63.11771
    59.149 ? 61.91077 63.14216
    57.047 ? 61.91016 63.16846
    55.62 ? 61.90955 63.19746
    51.802 ? 61.90894 63.22784
    54.571 ? 61.90833 63.26053
    57.216 ? 61.90772 63.29573
    56.437 ? 61.90711 63.33366
    54.151 ? 61.9065 63.37457
    54.263 ? 61.9059 63.41874
    58.408 ? 61.90529 63.46653
    63.128 ? 61.90469 63.51827
    63.274 ? 61.90408 63.57442
    59.776 ? 61.90348 63.63542
    58.414 ? 61.90288 63.70185
    62.598 ? 61.90228 63.77439
    62.742 ? 61.90168 63.85372
    57.05 ? 61.90108 63.94078
    54.217 ? 61.90048 64.03652
    55.061 ? 61.89989 64.14216
    50.996 ? 61.89929 64.25919
    56.809 ? 61.89869 64.38919
    58.791 ? 61.8981 64.53431
    61.327 ? 61.89751 64.69687
    59.898 ? 61.89691 64.87988
    63.89 ? 61.89632 65.08712
    60.32 ? 61.89573 65.32973
    60.446 ? 61.89514 65.59993
    61.268 ? 61.89455 65.91138
    62.783 ? 61.89396 66.2732
    59.556 ? 61.89338 66.69741
    57.224 ? 61.89279 67.1992
    64.663 ? 61.8922 67.80095
    67.708 ? 61.89162 68.53575
    64.994 ? 61.89103 69.46327
    67.133 ? 61.89045 70.70283
    74.842 ? 61.88987 72.50098
    85.175 ? 61.88928 75.36043
    90.978 ? 61.8887 80.19323
    94.816 ? 61.88812 88.4466
    110.254 ? 61.88754 102.00204
    129.915 ? 61.88696 122.61556
    152.457 ? 61.88639 151.00079
    180.002 ? 61.88581 185.52118
    199.824 ? 61.88523 221.19086
    230.533 ? 61.88466 249.00828
    237.307 ? 61.88408 258.18913
    216.692 ? 61.88351 244.40793
    176.724 ? 61.88294 214.52504
    156.417 ? 61.88236 179.4928
    135.068 ? 61.88179 147.50374
    119.826 ? 61.88122 122.99465
    117.903 ? 61.88065 107.44988
    112.151 ? 61.88008 100.78509
    116.436 ? 61.87951 102.38285
    122.545 ? 61.87895 111.72447
    133.212 ? 61.87838 128.15261
    147.509 ? 61.87781 150.00982
    154.914 ? 61.87725 173.80556
    165.806 ? 61.87668 193.42031
    162.454 ? 61.87612 201.20238
    146.631 ? 61.87556 193.02102
    124.655 ? 61.87499 172.61101
    106.13 ? 61.87443 147.49191
    96.895 ? 61.87387 123.68766
    86.254 ? 61.87331 104.38779
    77.805 ? 61.87275 90.50223
    78.691 ? 61.87219 81.44981
    76.976 ? 61.87164 75.95431
    68.061 ? 61.87108 72.73768
    64.223 ? 61.87052 70.82538
    63.863 ? 61.86997 69.61472
    67.253 ? 61.86941 68.77965
    68.295 ? 61.86886 68.15824
    65.704 ? 61.8683 67.67395
    64.48 ? 61.86775 67.28725
    63.114 ? 61.8672 66.97558
    62.569 ? 61.86665 66.72461
    59.403 ? 61.86609 66.52369
    55.917 ? 61.86554 66.36536
    54.841 ? 61.86499 66.24382
    60.005 ? 61.86445 66.15476
    60.029 ? 61.8639 66.09532
    53.519 ? 61.86335 66.06326
    58.976 ? 61.8628 66.0598
    60.119 ? 61.86226 66.07981
    61.404 ? 61.86171 66.12577
    58.593 ? 61.86117 66.19888
    59.516 ? 61.86062 66.29918
    63.427 ? 61.86008 66.43296
    65.677 ? 61.85954 66.60265
    63.025 ? 61.859 66.81359
    60.662 ? 61.85845 67.07361
    59.292 ? 61.85791 67.39295
    61.421 ? 61.85737 67.7872
    61.748 ? 61.85683 68.28208
    65.387 ? 61.85629 68.92464
    67.748 ? 61.85576 69.8137
    66.771 ? 61.85522 71.15297
    64.451 ? 61.85468 73.3436
    70.16 ? 61.85415 77.08707
    70.631 ? 61.85361 83.41321
    78.823 ? 61.85308 93.54789
    92.599 ? 61.85254 108.43477
    96.618 ? 61.85201 128.07375
    112.483 ? 61.85147 150.75497
    145.222 ? 61.85094 172.36418
    157.613 ? 61.85041 186.45025
    151.794 ? 61.84988 186.92352
    133.707 ? 61.84935 173.65959
    114.787 ? 61.84882 152.59739
    104.737 ? 61.84829 130.30256
    91.977 ? 61.84776 110.93964
    83.339 ? 61.84723 96.34214
    78.367 ? 61.8467 86.55968
    72.636 ? 61.84618 80.66619
    69.171 ? 61.84565 77.46441
    67.744 ? 61.84513 75.9181
    65.508 ? 61.8446 75.33829
    74.078 ? 61.84408 75.33683
    75.393 ? 61.84355 75.73623
    75.538 ? 61.84303 76.48271
    73.987 ? 61.84251 77.5966
    81.704 ? 61.84198 79.18168
    88.614 ? 61.84146 81.47626
    86.552 ? 61.84094 85.00743
    87.89 ? 61.84042 90.84839
    101.66 ? 61.8399 100.93248
    116.909 ? 61.83938 118.29831
    145.947 ? 61.83886 146.75346
    176.13 ? 61.83834 189.78802
    222.98 ? 61.83783 248.52397
    281.297 ? 61.83731 319.12496
    342.145 ? 61.83679 390.85272
    384.547 ? 61.83628 444.71438
    385.395 ? 61.83576 459.27178
    324.722 ? 61.83525 427.45034
    266.037 ? 61.83473 364.44883
    212.356 ? 61.83422 292.17114
    165.914 ? 61.8337 226.44961
    140.008 ? 61.83319 175.00884
    120.147 ? 61.83268 139.41177
    113.762 ? 61.83217 117.48715
    111.328 ? 61.83166 105.63916
    106.18 ? 61.83114 100.83237
    111.207 ? 61.83063 101.50057
    124.089 ? 61.83012 107.79309
    135.574 ? 61.82962 121.28983
    163.736 ? 61.82911 144.19526
    201.485 ? 61.8286 177.94032
    234.631 ? 61.82809 221.59099
    302.059 ? 61.82758 270.04297
    353.156 ? 61.82708 312.96738
    361.753 ? 61.82657 335.69742
    327.281 ? 61.82607 327.62491
    283.577 ? 61.82556 292.97277
    227.066 ? 61.82506 246.32333
    182.976 ? 61.82455 200.87751
    158.079 ? 61.82405 164.4023
    137.653 ? 61.82355 139.77488
    124.863 ? 61.82304 126.09171
    118.411 ? 61.82254 120.26536
    117.383 ? 61.82204 118.24847
    110.833 ? 61.82154 116.21352
    107.441 ? 61.82104 112.08264
    103.582 ? 61.82054 106.18452
    95.068 ? 61.82004 99.95673
    93.878 ? 61.81954 94.58103
    97.834 ? 61.81904 90.70307
    91.588 ? 61.81854 88.49321
    94.457 ? 61.81804 87.82605
    107.291 ? 61.81755 88.4957
    112.791 ? 61.81705 90.38675
    117.937 ? 61.81655 93.67264
    133.513 ? 61.81606 99.05675
    159.893 ? 61.81556 108.15492
    184.918 ? 61.81507 124.06035
    231.502 ? 61.81457 151.67528
    282.862 ? 61.81408 197.41917
    351.459 ? 61.81358 267.47853
    464.587 ? 61.81309 364.28357
    583.642 ? 61.8126 482.71261
    692.845 ? 61.8121 605.82116
    787.997 ? 61.81161 703.12837
    779.676 ? 61.81112 737.57403
    685.847 ? 61.81063 692.95719
    582.821 ? 61.81014 591.7066
    452.542 ? 61.80965 471.79868
    346.664 ? 61.80916 361.79359
    287.252 ? 61.80867 276.37147
    241.844 ? 61.80818 219.15533
    210.966 ? 61.80769 186.32704
    189.115 ? 61.8072 171.35571
    190.431 ? 61.80672 168.78598
    189.383 ? 61.80623 175.58729
    194.983 ? 61.80574 189.2785
    210.857 ? 61.80525 205.84104
    212.21 ? 61.80477 218.60483
    199.067 ? 61.80428 219.73838
    163.021 ? 61.8038 205.92335
    149.521 ? 61.80331 181.68981
    127.227 ? 61.80283 154.37649
    110.07 ? 61.80234 129.45557
    98.983 ? 61.80186 109.63212
    90.023 ? 61.80138 95.46621
    90.044 ? 61.80089 86.17412
    81.615 ? 61.80041 80.39137
    77.36 ? 61.79993 76.83437
    76.056 ? 61.79945 74.55456
    74.634 ? 61.79897 72.9739
    70.414 ? 61.79848 71.78395
    71.144 ? 61.798 70.82876
    69.375 ? 61.79752 70.0329
    62.967 ? 61.79704 69.35466
    68.558 ? 61.79656 68.7685
    71.166 ? 61.79608 68.25758
    63.73 ? 61.79561 67.80821
    62.791 ? 61.79513 67.41075
    59.904 ? 61.79465 67.05685
    63.093 ? 61.79417 66.73988
    59.326 ? 61.79369 66.45489
    65.29 ? 61.79322 66.19724
    61.25 ? 61.79274 65.96364
    64.027 ? 61.79226 65.75092
    59.089 ? 61.79179 65.55648
    57.842 ? 61.79131 65.3784
    60.059 ? 61.79084 65.21466
    60.616 ? 61.79036 65.0639
    60.411 ? 61.78989 64.92465
    56.005 ? 61.78941 64.79572
    50.362 ? 61.78894 64.67623
    54.01 ? 61.78847 64.56516
    55.998 ? 61.78799 64.46188
    58.872 ? 61.78752 64.36563
    59.261 ? 61.78705 64.2758
    58.638 ? 61.78657 64.19193
    58.03 ? 61.7861 64.11349
    54.748 ? 61.78563 64.04014
    55.486 ? 61.78516 63.97149
    58.421 ? 61.78469 63.90718
    55.794 ? 61.78422 63.847
    52.072 ? 61.78375 63.79064
    53.024 ? 61.78328 63.73797
    58.287 ? 61.78281 63.68874
    60.465 ? 61.78234 63.64281
    56.32 ? 61.78187 63.60009
    55.173 ? 61.7814 63.56046
    53.456 ? 61.78093 63.5239
    54.535 ? 61.78046 63.49037
    58.913 ? 61.78 63.44991
    56.82 ? 61.77953 63.42258
    52.141 ? 61.77906 63.39846
    55.043 ? 61.77859 63.3778
    60.696 ? 61.77813 63.36087
    58.075 ? 61.77766 63.34807
    59.651 ? 61.77719 63.34007
    58.76 ? 61.77673 63.33781
    55.994 ? 61.77626 63.34312
    57.478 ? 61.7758 63.35952
    57.82 ? 61.77533 63.39451
    59.144 ? 61.77487 63.46344
    63.334 ? 61.7744 63.59455
    53.931 ? 61.77394 63.83388
    56.769 ? 61.77347 64.24216
    59.07 ? 61.77301 64.88056
    62.004 ? 61.77255 65.78008
    64.713 ? 61.77208 66.89966
    60.416 ? 61.77162 68.09274
    59.49 ? 61.77116 69.0772
    61.767 ? 61.7707 69.49847
    66.875 ? 61.77023 69.14265
    68.175 ? 61.76977 68.19103
    66.972 ? 61.76931 67.00434
    62.482 ? 61.76885 65.87534
    58.719 ? 61.76839 64.96152
    56.494 ? 61.76793 64.31032
    61.226 ? 61.76747 63.89699
    61.674 ? 61.76701 63.66192
    60.438 ? 61.76655 63.5446
    57.748 ? 61.76609 63.49905
    51.831 ? 61.76563 63.49725
    47.791 ? 61.76517 63.52532
    57.91 ? 61.76471 63.57817
    52.462 ? 61.76425 63.65576
    57.531 ? 61.76379 63.76186
    61.284 ? 61.76333 63.90425
    56.373 ? 61.76287 64.09905
    55.162 ? 61.76242 64.38034
    61.365 ? 61.76196 64.81911
    61.933 ? 61.7615 65.55681
    63.18 ? 61.76104 66.83964
    71.984 ? 61.76059 69.03707
    74.141 ? 61.76013 72.59316
    77.358 ? 61.75967 77.86329
    93.852 ? 61.75922 84.88316
    114.484 ? 61.75876 93.06757
    125.97 ? 61.7583 101.00274
    138.649 ? 61.75785 106.3903
    135.243 ? 61.75739 106.93275
    120.318 ? 61.75694 102.35533
    105.977 ? 61.75648 94.70979
    89.126 ? 61.75603 86.41459
    80.01 ? 61.75557 79.07184
    72.498 ? 61.75512 73.41965
    64.481 ? 61.75466 69.5223
    69.279 ? 61.75421 67.06917
    60.795 ? 61.75376 65.61629
    55.793 ? 61.7533 64.77241
    59.063 ? 61.75285 64.26648
    59.98 ? 61.7524 63.9381
    64.228 ? 61.75194 63.70487
    70.044 ? 61.75149 63.52664
    61.349 ? 61.75104 63.38409
    55.755 ? 61.75059 63.26727
    53.769 ? 61.75013 63.16995
    57.555 ? 61.74968 63.08813
    56.027 ? 61.74923 63.01873
    55.986 ? 61.74878 62.95943
    52.127 ? 61.74833 62.90852
    53.518 ? 61.74787 62.86456
    57.303 ? 61.74742 62.82651
    57.497 ? 61.74697 62.79345
    54.877 ? 61.74652 62.76466
    55.883 ? 61.74607 62.7396
    54.088 ? 61.74562 62.71777
    54.582 ? 61.74517 62.69883
    53.187 ? 61.74472 62.68242
    57.227 ? 61.74427 62.66828
    63.157 ? 61.74382 62.65623
    55.515 ? 61.74337 62.64607
    56.645 ? 61.74292 62.63766
    56.118 ? 61.74247 62.63087
    54.454 ? 61.74202 62.62562
    58.642 ? 61.74157 62.62181
    58.327 ? 61.74112 62.6194
    56.166 ? 61.74067 62.61835
    51.876 ? 61.74022 62.61923
    52.279 ? 61.73978 62.6208
    52.002 ? 61.73933 62.62368
    50.233 ? 61.73888 62.62786
    54.93 ? 61.73843 62.63338
    55.4 ? 61.73798 62.64026
    50.361 ? 61.73753 62.64856
    52.817 ? 61.73709 62.65832
    56.265 ? 61.73664 62.66962
    54.07 ? 61.73619 62.68256
    54.361 ? 61.73574 62.69722
    53.623 ? 61.7353 62.71375
    55.621 ? 61.73485 62.73226
    60.489 ? 61.7344 62.75294
    59.427 ? 61.73396 62.776
    57.968 ? 61.73351 62.80162
    55.115 ? 61.73306 62.83012
    49.363 ? 61.73262 62.86175
    49.179 ? 61.73217 62.89688
    53.548 ? 61.73172 62.93598
    59.02 ? 61.73128 62.97946
    57.621 ? 61.73083 63.02797
    52.886 ? 61.73039 63.08213
    54.097 ? 61.72994 63.14277
    58.702 ? 61.7295 63.21092
    58.611 ? 61.72905 63.28765
    55.876 ? 61.7286 63.37448
    53.572 ? 61.72816 63.47302
    54.557 ? 61.72771 63.58543
    53.712 ? 61.72727 63.71443
    55.886 ? 61.72682 63.86312
    59.327 ? 61.72638 64.03582
    58.236 ? 61.72593 64.23761
    58.397 ? 61.72549 64.47527
    58.159 ? 61.72505 64.75826
    59.322 ? 61.7246 65.0986
    59.553 ? 61.72416 65.51544
    62.696 ? 61.72371 66.04021
    63.349 ? 61.72327 66.73521
    60.163 ? 61.72282 67.73059
    64.767 ? 61.72238 69.29106
    71.679 ? 61.72194 71.92172
    75.872 ? 61.72149 76.45298
    73.789 ? 61.72105 84.04046
    80.736 ? 61.72061 95.92437
    100.338 ? 61.72016 112.84967
    125.069 ? 61.71972 134.36579
    153.256 ? 61.71928 157.99339
    173.81 ? 61.71883 178.74529
    187.049 ? 61.71839 189.59229
    167.7 ? 61.71795 185.50284
    140.59 ? 61.7175 168.49983
    124.115 ? 61.71706 145.45427
    99.007 ? 61.71662 122.52914
    86.505 ? 61.71617 103.31096
    78.848 ? 61.71573 89.13473
    67.713 ? 61.71529 79.70023
    67.116 ? 61.71485 73.92259
    64.304 ? 61.7144 70.55342
    58.123 ? 61.71396 68.60012
    57.512 ? 61.71352 67.41396
    54.607 ? 61.71308 66.63023
    50.742 ? 61.71263 66.06762
    57.055 ? 61.71219 65.63848
    55.306 ? 61.71175 65.29988
    57.425 ? 61.71131 65.0289
    55.946 ? 61.71087 64.81052
    56.95 ? 61.71042 64.63498
    50.81 ? 61.70998 64.49466
    53.488 ? 61.70954 64.38396
    55.341 ? 61.7091 64.29894
    56.801 ? 61.70866 64.23626
    64.126 ? 61.70821 64.19383
    60.891 ? 61.70777 64.16987
    60.133 ? 61.70733 64.16331
    59.919 ? 61.70689 64.1737
    59.772 ? 61.70645 64.20074
    60.584 ? 61.70601 64.24492
    61.395 ? 61.70556 64.30681
    60.012 ? 61.70512 64.38772
    56.26 ? 61.70468 64.48931
    54.242 ? 61.70424 64.61393
    54.345 ? 61.7038 64.76484
    54.295 ? 61.70336 64.94579
    56.028 ? 61.70292 65.162
    57.068 ? 61.70248 65.42034
    60.965 ? 61.70203 65.72903
    62.301 ? 61.70159 66.09978
    61.362 ? 61.70115 66.54714
    62.781 ? 61.70071 67.09236
    63.164 ? 61.70027 67.76796
    62.518 ? 61.69983 68.62877
    62.576 ? 61.69939 69.78478
    65.048 ? 61.69895 71.46755
    70.416 ? 61.69851 74.14098
    77.555 ? 61.69806 78.68017
    92.618 ? 61.69762 86.50864
    112.209 ? 61.69718 99.55421
    128.84 ? 61.69674 119.82988
    154.254 ? 61.6963 148.38059
    186.476 ? 61.69586 184.17774
    227.909 ? 61.69542 222.82332
    257.322 ? 61.69498 255.714
    255.868 ? 61.69454 271.27272
    243.685 ? 61.6941 262.13518
    192.516 ? 61.69366 232.79779
    163.918 ? 61.69321 194.67597
    137.431 ? 61.69277 157.49291
    111.168 ? 61.69233 126.70363
    92.707 ? 61.69189 104.23249
    81.613 ? 61.69145 89.39728
    81.27 ? 61.69101 80.34437
    77.985 ? 61.69057 75.06516
    69.374 ? 61.69013 71.9781
    65.156 ? 61.68969 70.07682
    62.038 ? 61.68925 68.79628
    62.773 ? 61.68881 67.85675
    60.919 ? 61.68837 67.12446
    60.01 ? 61.68793 66.53239
    59.208 ? 61.68748 66.0451
    60.178 ? 61.68704 65.6383
    63.366 ? 61.6866 65.29543
    60.958 ? 61.68616 65.00413
    55.921 ? 61.68572 64.75466
    55.071 ? 61.68528 64.54025
    57.506 ? 61.68484 64.35473
    54.047 ? 61.6844 64.19346
    57.578 ? 61.68396 64.05272
    58.176 ? 61.68352 63.92933
    58.694 ? 61.68307 63.82114
    55.626 ? 61.68263 63.72595
    56.684 ? 61.68219 63.64209
    53.42 ? 61.68175 63.56814
    54.013 ? 61.68131 63.50287
    55.288 ? 61.68087 63.44549
    53.601 ? 61.68043 63.39504
    54.845 ? 61.67999 63.35086
    56.393 ? 61.67955 63.31234
    63.395 ? 61.67911 63.27895
    62.963 ? 61.67866 63.25037
    56.537 ? 61.67822 63.22619
    52.874 ? 61.67778 63.2061
    54.019 ? 61.67734 63.18987
    56.015 ? 61.6769 63.17726
    51.811 ? 61.67646 63.1682
    54.596 ? 61.67602 63.1625
    53.726 ? 61.67557 63.16008
    56.642 ? 61.67513 63.16087
    58.642 ? 61.67469 63.16483
    59.183 ? 61.67425 63.17203
    58.183 ? 61.67381 63.18245
    56.013 ? 61.67337 63.19615
    56.3 ? 61.67292 63.21323
    60.649 ? 61.67248 63.23383
    57.638 ? 61.67204 63.25816
    58.383 ? 61.6716 63.28639
    55.427 ? 61.67116 63.31877
    51.411 ? 61.67072 63.35565
    50.478 ? 61.67027 63.39739
    53.137 ? 61.66983 63.44453
    55.507 ? 61.66939 63.49758
    58.935 ? 61.66895 63.55719
    56.377 ? 61.6685 63.6242
    51.826 ? 61.66806 63.6957
    52.731 ? 61.66762 63.78084
    59.43 ? 61.66718 63.87714
    57.645 ? 61.66674 63.98644
    54.729 ? 61.66629 64.11117
    52.019 ? 61.66585 64.25442
    50.623 ? 61.66541 64.42036
    53.311 ? 61.66497 64.61477
    63.247 ? 61.66452 64.84655
    62.777 ? 61.66408 65.13238
    61.21 ? 61.66364 65.50556
    60.879 ? 61.66319 66.0348
    63.414 ? 61.66275 66.85465
    64.197 ? 61.66231 68.19695
    62.913 ? 61.66186 70.40977
    65.154 ? 61.66142 73.90829
    72.486 ? 61.66098 79.03275
    75.085 ? 61.66053 85.82596
    79.632 ? 61.66009 93.74405
    90.016 ? 61.65965 101.48605
    89.248 ? 61.6592 106.91849
    91.595 ? 61.65876 107.8822
    90.011 ? 61.65832 104.0418
    81.17 ? 61.65787 97.28316
    77.016 ? 61.65743 89.89274
    78.516 ? 61.65699 83.41849
    75.752 ? 61.65654 78.59857
    67.784 ? 61.6561 75.53562
    73.353 ? 61.65565 73.98216
    77.288 ? 61.65521 73.5557
    80.385 ? 61.65476 73.93588
    83.135 ? 61.65432 74.9476
    88.736 ? 61.65388 76.59285
    85.306 ? 61.65343 79.12614
    87.986 ? 61.65299 83.19798
    101.874 ? 61.65254 90.12091
    117.786 ? 61.6521 102.17828
    138.346 ? 61.65165 122.62365
    172.162 ? 61.65121 155.21183
    216.706 ? 61.65076 202.70123
    285.094 ? 61.65032 264.69214
    345.38 ? 61.64987 335.42434
    406.341 ? 61.64943 401.53762
    439.435 ? 61.64898 442.8758
    414.095 ? 61.64853 441.36629
    357.699 ? 61.64809 397.75534
    291.256 ? 61.64764 330.69575
    233.018 ? 61.6472 260.28534
    191.908 ? 61.64675 199.10859
    155.359 ? 61.6463 152.59514
    124.904 ? 61.64586 120.86688
    106.569 ? 61.64541 101.01966
    95.185 ? 61.64497 89.34726
    87.025 ? 61.64452 82.59157
    81.429 ? 61.64407 78.54649
    78.334 ? 61.64363 75.93247
    76.413 ? 61.64318 74.08896
    72.654 ? 61.64273 72.70258
    67.166 ? 61.64229 71.61796
    68.655 ? 61.64184 70.7546
    69.279 ? 61.64139 70.06441
    66.542 ? 61.64094 69.51432
    66.835 ? 61.6405 69.08331
    63.01 ? 61.64005 68.75431
    63.745 ? 61.6396 68.51677
    66.14 ? 61.63915 68.36234
    65.55 ? 61.63871 68.28728
    60.808 ? 61.63826 68.2921
    65.891 ? 61.63781 68.37945
    71.124 ? 61.63736 68.55644
    68.871 ? 61.63691 68.83625
    75.892 ? 61.63646 69.24001
    74.913 ? 61.63602 69.80979
    74.385 ? 61.63557 70.62929
    81.562 ? 61.63512 71.87338
    85.56 ? 61.63467 73.89433
    94.686 ? 61.63422 77.32199
    106.743 ? 61.63377 83.15701
    115.727 ? 61.63332 92.70526
    132.635 ? 61.63287 107.2618
    159.571 ? 61.63242 127.53636
    197.635 ? 61.63197 152.80952
    242.727 ? 61.63152 180.33221
    257.529 ? 61.63107 204.73003
    251.228 ? 61.63062 219.16698
    262.159 ? 61.63017 220.19563
    258.324 ? 61.62972 210.87879
    245.998 ? 61.62927 196.07141
    236.648 ? 61.62882 178.16626
    212.153 ? 61.62837 158.06575
    165.856 ? 61.62792 137.74344
    148.579 ? 61.62747 119.79827
    134.51 ? 61.62702 105.90521
    118.096 ? 61.62656 96.78055
    120.324 ? 61.62611 92.78258
    113.906 ? 61.62566 94.27902
    110.836 ? 61.62521 101.74512
    129.618 ? 61.62476 115.50722
    146.943 ? 61.62431 135.0064
    163.05 ? 61.62385 158.13787
    174.647 ? 61.6234 180.46979
    173.39 ? 61.62295 195.16308
    160.006 ? 61.6225 195.6828
    135.609 ? 61.62204 181.52961
    115.465 ? 61.62159 158.75627
    107.437 ? 61.62114 134.29999
    92.545 ? 61.62069 112.72964
    81.174 ? 61.62023 96.08878
    75.991 ? 61.61978 84.59734
    70.515 ? 61.61932 77.30881
    71.178 ? 61.61887 72.94276
    72.33 ? 61.61842 70.36504
    70.419 ? 61.61796 68.78297
    69.984 ? 61.61751 67.73321
    70.574 ? 61.61705 66.97019
    63.873 ? 61.6166 66.37554
    61.305 ? 61.61615 65.89174
    61.277 ? 61.61569 65.48793
    55.032 ? 61.61524 65.14636
    59.89 ? 61.61478 64.85391
    62.964 ? 61.61433 64.6012
    55.963 ? 61.61387 64.38114
    56.493 ? 61.61341 64.18799
    58.721 ? 61.61296 64.01765
    54.252 ? 61.6125 63.8664
    57.072 ? 61.61205 63.73136
    56.119 ? 61.61159 63.61021
    52.65 ? 61.61113 63.50095
    51.514 ? 61.61068 63.40217
    50.586 ? 61.61022 63.31244
    50.312 ? 61.60976 63.23061
    55.794 ? 61.60931 63.15577
    58.575 ? 61.60885 63.08706
    56.691 ? 61.60839 63.0239
    52.024 ? 61.60794 62.96563
    53.743 ? 61.60748 62.91173
    59.333 ? 61.60702 62.86177
    53.786 ? 61.60656 62.81533
    49.613 ? 61.6061 62.77214
    55.533 ? 61.60565 62.73186
    57.72 ? 61.60519 62.69423
    52.934 ? 61.60473 62.65901
    55.044 ? 61.60427 62.62598
    56.021 ? 61.60381 62.59501
    55.575 ? 61.60335 62.5659
    56.985 ? 61.60289 62.5385
    55.337 ? 61.60243 62.51268
    57.552 ? 61.60197 62.48832
    57.899 ? 61.60151 62.46533
    54.196 ? 61.60105 62.44361
    55.498 ? 61.60059 62.42306
    56.28 ? 61.60013 62.4036
    57.238 ? 61.59967 62.38515
    57.162 ? 61.59921 62.36768
    55.089 ? 61.59875 62.3511
    54.098 ? 61.59829 62.33536
    59.079 ? 61.59783 62.32041
    57.56 ? 61.59737 62.3093
    52.774 ? 61.5969 62.29581
    54.94 ? 61.59644 62.283
    56.128 ? 61.59598 62.2708
    52.299 ? 61.59552 62.25921
    54.625 ? 61.59506 62.24817
    54.205 ? 61.59459 62.23768
    55.854 ? 61.59413 62.22771
    54.609 ? 61.59367 62.21822
    53.314 ? 61.59321 62.20919
    56.558 ? 61.59274 62.20061
    52.712 ? 61.59228 62.19246
    54.189 ? 61.59181 62.18473
    55.578 ? 61.59135 62.17739
    56.967 ? 61.59089 62.1681
    58.631 ? 61.59042 62.16151
    61.406 ? 61.58996 62.15527
    58.43 ? 61.58949 62.14938
    55.51 ? 61.58903 62.14382
    54.155 ? 61.58856 62.13858
    51.162 ? 61.5881 62.13365
    52.967 ? 61.58763 62.12902
    54.982 ? 61.58717 62.1247
    53.303 ? 61.5867 62.12066
    52.069 ? 61.58624 62.11691
    53.129 ? 61.58577 62.11344
    54.524 ? 61.5853 62.11024
    58.101 ? 61.58484 62.10732
    59.794 ? 61.58437 62.10305
    49.933 ? 61.5839 62.10066
    50.044 ? 61.58344 62.09853
    57.046 ? 61.58297 62.09666
    59.607 ? 61.5825 62.09505
    58.798 ? 61.58203 62.0937
    56.839 ? 61.58157 62.0926
    53.86 ? 61.5811 62.09176
    57.786 ? 61.58063 62.09118
    55.134 ? 61.58016 62.09086
    53.854 ? 61.57969 62.0908
    60.043 ? 61.57922 62.091
    49.745 ? 61.57875 62.09147
    50.989 ? 61.57829 62.0922
    51.431 ? 61.57782 62.09322
    53.047 ? 61.57735 62.09451
    55.339 ? 61.57688 62.09608
    52.083 ? 61.57641 62.09793
    52.309 ? 61.57594 62.10009
    55.401 ? 61.57547 62.10255
    54.271 ? 61.57499 62.10532
    51.852 ? 61.57452 62.1084
    54.321 ? 61.57405 62.11743
    54.125 ? 61.57358 62.12121
    56.853 ? 61.57311 62.12534
    55.262 ? 61.57264 62.12983
    46.778 ? 61.57217 62.13468
    51.076 ? 61.57169 62.13993
    53.549 ? 61.57122 62.14559
    50.997 ? 61.57075 62.15167
    56.099 ? 61.57028 62.15819
    58.596 ? 61.5698 62.16516
    55.745 ? 61.56933 62.17262
    53.237 ? 61.56886 62.18058
    53.865 ? 61.56838 62.18988
    54.11 ? 61.56791 62.19892
    60.929 ? 61.56743 62.20855
    57.861 ? 61.56696 62.21879
    53.495 ? 61.56649 62.22967
    50.886 ? 61.56601 62.24127
    55.109 ? 61.56554 62.25356
    54.565 ? 61.56506 62.26663
    54.872 ? 61.56459 62.2805
    55.512 ? 61.56411 62.29524
    53.423 ? 61.56363 62.31093
    51.467 ? 61.56316 62.32757
    54.095 ? 61.56268 62.34525
    54.822 ? 61.5622 62.36405
    57.34 ? 61.56173 62.38258
    57.002 ? 61.56125 62.40388
    55.77 ? 61.56077 62.42654
    51.91 ? 61.5603 62.45086
    47.563 ? 61.55982 62.47658
    53.497 ? 61.55934 62.50401
    55.705 ? 61.55886 62.53333
    56.727 ? 61.55838 62.56462
    55.854 ? 61.55791 62.59808
    56.738 ? 61.55743 62.6339
    54.432 ? 61.55695 62.67228
    50.555 ? 61.55647 62.71352
    54.56 ? 61.55599 62.75776
    54.841 ? 61.55551 62.80535
    53.376 ? 61.55503 62.8566
    51.22 ? 61.55455 62.9119
    54.765 ? 61.55407 62.97172
    53.074 ? 61.55359 63.03639
    56.327 ? 61.55311 63.10651
    50.336 ? 61.55263 63.18269
    48.78 ? 61.55215 63.26562
    52.017 ? 61.55167 63.35621
    51.456 ? 61.55118 63.45515
    52.439 ? 61.5507 63.56361
    56.263 ? 61.55022 63.68283
    55.235 ? 61.54974 63.81422
    55.77 ? 61.54925 63.95967
    56.451 ? 61.54877 64.12079
    59.893 ? 61.54829 64.29541
    61.147 ? 61.54781 64.49573
    55.875 ? 61.54732 64.72038
    59.341 ? 61.54684 64.97374
    58.796 ? 61.54635 65.2601
    57.236 ? 61.54587 65.58575
    59.075 ? 61.54538 65.9581
    61.769 ? 61.5449 66.38637
    62.409 ? 61.54442 66.88281
    60.309 ? 61.54393 67.46091
    61.512 ? 61.54344 68.14016
    64.768 ? 61.54296 68.94534
    67.637 ? 61.54247 69.91006
    68.507 ? 61.54199 71.08465
    73.593 ? 61.5415 72.54564
    78.301 ? 61.54101 74.44219
    81.475 ? 61.54053 77.0772
    85.428 ? 61.54004 81.0792
    95.249 ? 61.53955 87.68546
    108.899 ? 61.53906 99.0167
    128.884 ? 61.53858 118.2641
    159.923 ? 61.53809 149.21759
    185.436 ? 61.5376 194.98342
    236.149 ? 61.53711 255.96727
    293.141 ? 61.53662 327.22972
    340.687 ? 61.53613 396.95416
    373.49 ? 61.53564 445.70044
    359.177 ? 61.53516 453.44092
    311.076 ? 61.53467 416.31433
    256.752 ? 61.53418 351.02147
    213.847 ? 61.53369 278.56468
    163.241 ? 61.53319 213.42399
    133.849 ? 61.5327 162.51877
    103.611 ? 61.53221 126.91979
    94.011 ? 61.53172 104.26125
    83.361 ? 61.53123 90.73326
    77.432 ? 61.53074 82.87075
    76.912 ? 61.53025 78.19056
    70.242 ? 61.52975 75.19564
    71.169 ? 61.52926 73.10226
    70.355 ? 61.52877 71.5203
    66.443 ? 61.52828 70.26508
    59.968 ? 61.52778 69.23868
    63.894 ? 61.52729 68.38482
    64.913 ? 61.5268 67.66796
    59.317 ? 61.5263 67.05972
    61.594 ? 61.52581 66.53951
    54.448 ? 61.52531 66.09139
    61.503 ? 61.52482 65.70242
    63.174 ? 61.52432 65.35562
    58.375 ? 61.52383 65.0586
    59.193 ? 61.52333 64.79691
    57.637 ? 61.52284 64.56535
    53.959 ? 61.52234 64.35938
    58.845 ? 61.52184 64.176
    63.67 ? 61.52135 64.01254
    61.44 ? 61.52085 63.86545
    58.203 ? 61.52035 63.7329
    53.956 ? 61.51986 63.6137
    54.099 ? 61.51936 63.50635
    56.611 ? 61.51886 63.40944
    56.313 ? 61.51836 63.32195
    52.922 ? 61.51786 63.24298
    51.758 ? 61.51737 63.1717
    55.326 ? 61.51687 63.10606
    54.459 ? 61.51637 63.04871
    54.565 ? 61.51587 62.9976
    51.842 ? 61.51537 62.95241
    56.052 ? 61.51487 62.91284
    60.471 ? 61.51437 62.8789
    59.433 ? 61.51387 62.85041
    55.692 ? 61.51337 62.82745
    56.739 ? 61.51287 62.81015
    56.509 ? 61.51237 62.79872
    57.346 ? 61.51186 62.79371
    54.121 ? 61.51136 62.79555
    56.276 ? 61.51086 62.80508
    60.025 ? 61.51036 62.82334
    61.824 ? 61.50986 62.85172
    55.312 ? 61.50935 62.89228
    50.902 ? 61.50885 62.94741
    61.003 ? 61.50835 63.02095
    57.695 ? 61.50784 63.11887
    63.242 ? 61.50734 63.25201
    57.245 ? 61.50684 63.44266
    49.949 ? 61.50633 63.73619
    51.126 ? 61.50583 64.22428
    50.952 ? 61.50532 65.07171
    56.298 ? 61.50482 66.53475
    62.919 ? 61.50431 68.94378
    62.402 ? 61.50381 72.59738
    63.14 ? 61.5033 77.61055
    66.705 ? 61.50279 83.70066
    74.122 ? 61.50229 90.00352
    76.063 ? 61.50178 94.97664
    73.268 ? 61.50127 96.73596
    72.03 ? 61.50077 94.44131
    72.832 ? 61.50026 89.16623
    62.383 ? 61.49975 82.79288
    59.6 ? 61.49924 76.77685
    54.173 ? 61.49873 71.91198
    54.849 ? 61.49823 68.40974
    54.525 ? 61.49772 66.12059
    56.956 ? 61.49721 64.72907
    56.893 ? 61.4967 63.91339
    55.309 ? 61.49619 63.43092
    61.156 ? 61.49568 63.12668
    54.325 ? 61.49517 62.91667
    53.423 ? 61.49466 62.75914
    61.646 ? 61.49415 62.63392
    60.089 ? 61.49364 62.53122
    61.785 ? 61.49313 62.44519
    60.619 ? 61.49261 62.37215
    57.288 ? 61.4921 62.30946
    54.048 ? 61.49159 62.25514
    55.988 ? 61.49108 62.20777
    61.297 ? 61.49056 62.16609
    61.892 ? 61.49005 62.12918
    64.876 ? 61.48954 62.09628
    61.585 ? 61.48903 62.06676
    56.183 ? 61.48851 62.04017
    54.573 ? 61.488 62.01609
    53.243 ? 61.48748 61.99417
    55.244 ? 61.48697 61.97414
    57.111 ? 61.48645 61.95574
    57.324 ? 61.48594 61.93881
    51.56 ? 61.48542 61.92316
    55.201 ? 61.48491 61.90866
    55.114 ? 61.48439 61.89516
    53.249 ? 61.48388 61.88257
    52.84 ? 61.48336 61.8708
    53.215 ? 61.48284 61.85977
    56.018 ? 61.48232 61.84941
    55.555 ? 61.48181 61.83965
    53.019 ? 61.48129 61.83044
    54.829 ? 61.48077 61.82166
    56.365 ? 61.48025 61.81342
    57.698 ? 61.47974 61.80561
    54.686 ? 61.47922 61.79818
    47.904 ? 61.4787 61.79111
    55.398 ? 61.47818 61.78437
    52.358 ? 61.47766 61.77795
    51.817 ? 61.47714 61.77181
    55.002 ? 61.47662 61.76594
    48.998 ? 61.4761 61.76031
    48.05 ? 61.47558 61.75492
    50.507 ? 61.47506 61.74975
    54.254 ? 61.47453 61.74478
    54.743 ? 61.47401 61.74
    54.562 ? 61.47349 61.7354
    54.364 ? 61.47297 61.73098
    62.107 ? 61.47245 61.72671
    59.147 ? 61.47192 61.7226
    56.933 ? 61.4714 61.71863
    55.54 ? 61.47088 61.71479
    57.504 ? 61.47035 61.71109
    50.212 ? 61.46983 61.7075
    52.491 ? 61.46931 61.70404
    50.122 ? 61.46878 61.70068
    57.822 ? 61.46826 61.69743
    54.839 ? 61.46773 61.69429
    54.752 ? 61.46721 61.69123
    53.5 ? 61.46668 61.68828
    52.159 ? 61.46616 61.6854
    50.548 ? 61.46563 61.68208
    54.459 ? 61.4651 61.67938
    53.677 ? 61.46458 61.67675
    55.041 ? 61.46405 61.67421
    60.72 ? 61.46352 61.67173
    52.144 ? 61.463 61.66932
    52.239 ? 61.46247 61.6849
    54.848 ? 61.46194 61.6827
    48.676 ? 61.46141 61.68056
    46.984 ? 61.46088 61.67847
    55.154 ? 61.46035 61.67645
    50.904 ? 61.45982 61.67449
    49.451 ? 61.45929 61.67258
    55.103 ? 61.45877 61.67072
    55.958 ? 61.45823 61.66892
    51.997 ? 61.4577 61.66717
    55.182 ? 61.45717 61.66546
    49.962 ? 61.45664 61.66381
    54.487 ? 61.45611 61.6622
    59.183 ? 61.45558 61.66064
    51.373 ? 61.45505 61.65913
    52.378 ? 61.45452 61.65765
    51.208 ? 61.45398 61.66235
    57.13 ? 61.45345 61.66099
    58.358 ? 61.45292 61.65967
    57.048 ? 61.45238 61.65839
    59.627 ? 61.45185 61.65715
    56.03 ? 61.45132 61.65594
    52.442 ? 61.45078 61.65478
    51.904 ? 61.45025 61.65366
    48.474 ? 61.44971 61.65257
    52.009 ? 61.44918 61.65152
    56.344 ? 61.44864 61.6505
    53.744 ? 61.44811 61.64952
    54.35 ? 61.44757 61.64858
    53.488 ? 61.44704 61.64767
    56.057 ? 61.4465 61.6468
    56.174 ? 61.44596 61.64597
    57.761 ? 61.44543 61.64516
    59.218 ? 61.44489 61.64439
    51.921 ? 61.44435 61.64366
    57.229 ? 61.44381 61.64296
    58.728 ? 61.44327 61.6423
    54.769 ? 61.44274 61.64167
    59.971 ? 61.4422 61.64107
    60.658 ? 61.44166 61.6405
    56.467 ? 61.44112 61.63997
    53.137 ? 61.44058 61.63948
    59.112 ? 61.44004 61.63902
    56.721 ? 61.4395 61.6412
    56.986 ? 61.43896 61.64082
    53.239 ? 61.43842 61.64047
    54.431 ? 61.43788 61.64016
    57.118 ? 61.43733 61.63989
    53.366 ? 61.43679 61.63965
    53.218 ? 61.43625 61.63944
    57.987 ? 61.43571 61.63928
    58.237 ? 61.43517 61.63915
    53.542 ? 61.43462 61.63906
    54.203 ? 61.43408 61.63901
    55.074 ? 61.43354 61.63899
    55.638 ? 61.43299 61.63902
    54.973 ? 61.43245 61.63909
    53.657 ? 61.4319 61.6392
    58.441 ? 61.43136 61.63935
    57.157 ? 61.43081 61.63954
    52.643 ? 61.43027 61.63978
    52.192 ? 61.42972 61.64006
    54.212 ? 61.42918 61.64039
    54.479 ? 61.42863 61.64077
    52.459 ? 61.42808 61.6412
    51.197 ? 61.42754 61.64168
    52.369 ? 61.42699 61.64221
    57.183 ? 61.42644 61.64279
    58.122 ? 61.42589 61.64343
    50.972 ? 61.42535 61.64412
    49.05 ? 61.4248 61.64488
    50.551 ? 61.42425 61.6457
    51.313 ? 61.4237 61.64658
    52.748 ? 61.42315 61.64752
    55.576 ? 61.4226 61.64854
    54.81 ? 61.42205 61.64962
    54.222 ? 61.4215 61.65079
    53.15 ? 61.42095 61.65202
    56.169 ? 61.4204 61.65334
    55.766 ? 61.41985 61.65475
    54.628 ? 61.4193 61.65624
    60.453 ? 61.41875 61.65783
    56.917 ? 61.4182 61.65951
    57.76 ? 61.41764 61.65977
    57.789 ? 61.41709 61.66166
    53.79 ? 61.41654 61.66368
    56.833 ? 61.41598 61.66581
    58.687 ? 61.41543 61.66806
    53.191 ? 61.41488 61.67045
    60.314 ? 61.41432 61.67298
    58.569 ? 61.41377 61.67566
    59.146 ? 61.41321 61.67849
    55.898 ? 61.41266 61.6815
    57.146 ? 61.4121 61.68468
    53.714 ? 61.41155 61.68806
    54.094 ? 61.41099 61.69163
    56.658 ? 61.41044 61.69543
    57.049 ? 61.40988 61.70078
    59.259 ? 61.40932 61.70507
    57.397 ? 61.40877 61.70962
    54.65 ? 61.40821 61.71446
    60.002 ? 61.40765 61.71962
    58.866 ? 61.40709 61.72511
    54.542 ? 61.40654 61.73096
    59.975 ? 61.40598 61.73722
    56.186 ? 61.40542 61.7439
    55.482 ? 61.40486 61.75105
    55.293 ? 61.4043 61.75871
    52.029 ? 61.40374 61.76694
    52.87 ? 61.40318 61.77578
    52.655 ? 61.40262 61.78529
    55.125 ? 61.40206 61.79556
    53.491 ? 61.4015 61.80665
    57.25 ? 61.40094 61.81866
    55.242 ? 61.40038 61.83169
    57.633 ? 61.39981 61.84585
    53.808 ? 61.39925 61.8613
    52.128 ? 61.39869 61.87819
    57.143 ? 61.39813 61.89671
    55.134 ? 61.39756 61.91706
    52.603 ? 61.397 61.93952
    55.559 ? 61.39644 61.96439
    57.711 ? 61.39587 61.99203
    55.107 ? 61.39531 62.02289
    55.429 ? 61.39474 62.05748
    57.644 ? 61.39418 62.09644
    54.009 ? 61.39361 62.1406
    56.009 ? 61.39305 62.19089
    58.281 ? 61.39248 62.24861
    57.613 ? 61.39191 62.31522
    55.476 ? 61.39135 62.3928
    54.849 ? 61.39078 62.48409
    63.091 ? 61.39021 62.59294
    63.58 ? 61.38965 62.72587
    61.79 ? 61.38908 62.89442
    62.462 ? 61.38851 63.12212
    62.608 ? 61.38794 63.45578
    60.32 ? 61.38737 63.97953
    65.912 ? 61.38681 64.84263
    74.853 ? 61.38624 66.23992
    73.668 ? 61.38567 68.39025
    79.411 ? 61.3851 71.44624
    91.457 ? 61.38453 75.37836
    106.035 ? 61.38396 79.8732
    115.269 ? 61.38339 84.24143
    121.589 ? 61.38281 87.529
    125.875 ? 61.38224 89.09871
    115.872 ? 61.38167 89.47406
    97.37 ? 61.3811 90.03731
    88.215 ? 61.38053 91.90739
    86.628 ? 61.37995 95.27982
    80.163 ? 61.37938 99.28677
    78.613 ? 61.37881 102.04016
    81.727 ? 61.37823 101.51034
    72.592 ? 61.37766 97.1983
    69.532 ? 61.37709 90.52614
    67.938 ? 61.37651 83.34619
    72.438 ? 61.37594 76.96561
    66.581 ? 61.37536 71.98848
    60.187 ? 61.37479 68.49988
    57.767 ? 61.37421 66.25853
    58.14 ? 61.37364 64.90213
    55.284 ? 61.37306 64.10099
    58.648 ? 61.37248 63.61384
    58.689 ? 61.37191 63.29588
    56.963 ? 61.37133 63.06968
    56.93 ? 61.37075 62.89679
    61.402 ? 61.37017 62.75886
    54.392 ? 61.36959 62.64585
    57.288 ? 61.36902 62.55194
    56.667 ? 61.36844 62.47316
    53.431 ? 61.36786 62.40655
    52.36 ? 61.36728 62.35006
    54.966 ? 61.3667 62.30187
    54.338 ? 61.36612 62.26067
    54.136 ? 61.36554 62.22538
    54.996 ? 61.36496 62.19507
    50.998 ? 61.36438 62.16913
    54.05 ? 61.3638 62.14693
    58.958 ? 61.36321 62.12803
    55.333 ? 61.36263 62.11203
    50.437 ? 61.36205 62.09857
    52.546 ? 61.36147 62.08745
    55.901 ? 61.36088 62.07841
    59.693 ? 61.3603 62.07127
    52.953 ? 61.35972 62.06588
    51.441 ? 61.35913 62.0621
    59.38 ? 61.35855 62.05983
    56.82 ? 61.35797 62.05899
    57.621 ? 61.35738 62.05951
    63.353 ? 61.3568 62.06134
    61.663 ? 61.35621 62.06441
    57.81 ? 61.35563 62.06873
    58.091 ? 61.35504 62.07425
    61.708 ? 61.35445 62.08099
    61.874 ? 61.35387 62.08895
    57.67 ? 61.35328 62.09811
    53.304 ? 61.35269 62.10852
    55.09 ? 61.35211 62.12021
    57.275 ? 61.35152 62.13321
    57.339 ? 61.35093 62.14761
    59.136 ? 61.35034 62.16341
    57.641 ? 61.34975 62.18073
    57.255 ? 61.34916 62.19965
    56.684 ? 61.34857 62.22027
    56.55 ? 61.34798 62.24272
    57.898 ? 61.34739 62.2671
    56.093 ? 61.3468 62.29359
    56.37 ? 61.34621 62.32236
    49.999 ? 61.34562 62.35362
    50.831 ? 61.34503 62.38762
    57.758 ? 61.34444 62.42457
    60.735 ? 61.34385 62.46481
    59.089 ? 61.34326 62.50869
    59.565 ? 61.34266 62.55944
    54.55 ? 61.34207 62.61193
    50.265 ? 61.34148 62.66942
    50.767 ? 61.34088 62.7326
    55.351 ? 61.34029 62.80171
    55.36 ? 61.3397 62.87863
    52.709 ? 61.3391 62.964
    56.515 ? 61.33851 63.05885
    59.04 ? 61.33791 63.16476
    61.41 ? 61.33732 63.2835
    58.914 ? 61.33672 63.41723
    58.792 ? 61.33613 63.56877
    59.066 ? 61.33553 63.741
    57.815 ? 61.33493 63.93814
    57.592 ? 61.33434 64.16524
    58.749 ? 61.33374 64.42868
    60.74 ? 61.33314 64.73709
    60.14 ? 61.33254 65.10048
    60.986 ? 61.33195 65.53373
    59.787 ? 61.33135 66.05787
    60.666 ? 61.33075 66.70689
    66.527 ? 61.33015 67.54499
    68.641 ? 61.32955 68.69881
    73.102 ? 61.32895 70.43518
    78.728 ? 61.32835 73.27323
    85.059 ? 61.32775 78.12016
    102.554 ? 61.32715 86.34807
    123.045 ? 61.32655 99.58192
    140.587 ? 61.32595 119.24157
    179.984 ? 61.32535 145.59712
    220.336 ? 61.32474 176.79509
    272.501 ? 61.32414 208.02231
    323.704 ? 61.32354 231.02869
    316.279 ? 61.32294 236.85663
    265.102 ? 61.32233 222.72201
    213.51 ? 61.32173 195.03505
    167.736 ? 61.32113 163.03897
    139.925 ? 61.32052 133.59653
    123.127 ? 61.31992 110.12514
    101.889 ? 61.31931 93.43524
    85.953 ? 61.31871 82.63885
    78.128 ? 61.3181 76.12951
    72.59 ? 61.3175 72.35764
    71.718 ? 61.31689 70.14784
    70.733 ? 61.31628 68.77708
    64.625 ? 61.31568 67.85326
    65.956 ? 61.31507 67.18157
    66.006 ? 61.31446 66.67057
    64.408 ? 61.31386 66.27237
    62.834 ? 61.31325 65.9606
    63.303 ? 61.31264 65.71818
    62.83 ? 61.31203 65.53307
    64.642 ? 61.31142 65.40031
    63.749 ? 61.31081 65.30764
    60.746 ? 61.31021 65.25366
    64.417 ? 61.3096 65.23515
    64.752 ? 61.30899 65.25032
    62.611 ? 61.30838 65.2988
    60.882 ? 61.30776 65.3807
    62.317 ? 61.30715 65.49753
    66.303 ? 61.30654 65.65109
    65.273 ? 61.30593 65.84493
    61.045 ? 61.30532 66.08396
    64.644 ? 61.30471 66.37441
    62.461 ? 61.30409 66.72562
    65.578 ? 61.30348 67.14642
    69.898 ? 61.30287 67.65188
    66.806 ? 61.30225 68.26085
    64.58 ? 61.30164 68.99719
    69.291 ? 61.30103 69.9021
    72.69 ? 61.30041 71.0311
    80.647 ? 61.2998 72.49409
    86.163 ? 61.29918 74.51226
    89.815 ? 61.29857 77.54471
    101.101 ? 61.29795 82.49512
    114.231 ? 61.29734 90.93974
    135.446 ? 61.29672 105.28904
    166.276 ? 61.2961 128.5148
    198.552 ? 61.29549 163.24483
    245.632 ? 61.29487 210.26752
    295.648 ? 61.29425 266.47313
    335.205 ? 61.29363 323.60493
    347.056 ? 61.29302 367.30867
    360.639 ? 61.2924 381.01894
    325.076 ? 61.29178 358.26982
    262.39 ? 61.29116 309.69174
    216.937 ? 61.29054 252.2447
    170.611 ? 61.28992 198.88585
    153.272 ? 61.2893 156.62548
    137.755 ? 61.28868 127.63704
    122.314 ? 61.28806 111.01807
    110.332 ? 61.28744 104.17334
    108.788 ? 61.28682 104.17528
    110.021 ? 61.28619 108.16407
    110.968 ? 61.28557 113.26256
    110.574 ? 61.28495 116.42938
    99.606 ? 61.28433 115.16686
    97.587 ? 61.28371 109.26298
    90.438 ? 61.28308 100.69395
    83.034 ? 61.28246 91.72159
    77.157 ? 61.28183 83.83476
    73.072 ? 61.28121 77.72975
    70.702 ? 61.28059 73.4618
    67.591 ? 61.27996 70.74097
    70.864 ? 61.27934 69.17459
    71.914 ? 61.27871 68.44385
    69.088 ? 61.27809 68.3689
    67.225 ? 61.27746 68.87702
    63.713 ? 61.27683 69.9281
    64.731 ? 61.27621 71.41134
    71.519 ? 61.27558 73.07747
    72.082 ? 61.27495 74.48113
    72.334 ? 61.27432 75.04231
    64.349 ? 61.2737 74.39519
    59.778 ? 61.27307 72.75115
    63.413 ? 61.27244 70.66756
    61.78 ? 61.27181 68.62882
    58.944 ? 61.27118 66.91525
    63.975 ? 61.27055 65.6264
    63.35 ? 61.26992 64.73981
    59.737 ? 61.26929 64.16399
    58.351 ? 61.26866 63.79717
    56.338 ? 61.26803 63.55668
    62.653 ? 61.2674 63.3877
    59.974 ? 61.26677 63.2591
    56.42 ? 61.26614 63.15461
    56.478 ? 61.26551 63.06617
    62.617 ? 61.26487 62.9896
    68.025 ? 61.26424 62.92249
    62.654 ? 61.26361 62.86327
    56.068 ? 61.26297 62.81083
    60.326 ? 61.26234 62.76424
    59.461 ? 61.26171 62.7228
    60.423 ? 61.26107 62.68592
    61.953 ? 61.26044 62.65313
    65.202 ? 61.2598 62.6241
    62.631 ? 61.25917 62.59852
    61.87 ? 61.25853 62.57611
    61.631 ? 61.2579 62.55668
    62.629 ? 61.25726 62.54006
    59.144 ? 61.25662 62.52615
    58.505 ? 61.25599 62.51487
    61.287 ? 61.25535 62.50613
    67.777 ? 61.25471 62.49991
    64.058 ? 61.25408 62.4962
    57.686 ? 61.25344 62.49504
    54.131 ? 61.2528 62.49651
    58.128 ? 61.25216 62.50064
    58.374 ? 61.25152 62.50759
    62.403 ? 61.25088 62.51749
    57.627 ? 61.25024 62.53058
    58.582 ? 61.2496 62.54713
    55.118 ? 61.24896 62.56739
    58.921 ? 61.24832 62.59178
    57.433 ? 61.24768 62.62076
    56.307 ? 61.24704 62.65492
    56.635 ? 61.2464 62.69502
    59.85 ? 61.24576 62.74181
    60.463 ? 61.24512 62.79642
    57.008 ? 61.24447 62.86018
    60.593 ? 61.24383 62.93477
    56.721 ? 61.24319 63.02241
    61.274 ? 61.24255 63.1256
    63.697 ? 61.2419 63.24796
    63.284 ? 61.24126 63.39419
    58.851 ? 61.24061 63.57098
    63.044 ? 61.23997 63.78919
    62.906 ? 61.23932 64.06742
    63.438 ? 61.23868 64.44421
    67.482 ? 61.23803 64.99871
    64.873 ? 61.23739 65.88695
    67.908 ? 61.23674 67.38918
    70.732 ? 61.2361 69.93022
    81.298 ? 61.23545 74.0518
    87.512 ? 61.2348 80.25281
    93.547 ? 61.23415 88.71467
    107.595 ? 61.23351 98.9844
    121.71 ? 61.23286 109.6239
    124.453 ? 61.23221 118.12262
    122.575 ? 61.23156 121.40884
    113.309 ? 61.23091 118.00163
    109.023 ? 61.23026 109.56223
    100.375 ? 61.22961 99.21008
    91.822 ? 61.22896 89.4797
    85.035 ? 61.22831 81.84778
    85.464 ? 61.22766 76.9365
    88.052 ? 61.22701 74.80697
    94.125 ? 61.22636 75.25261
    107.77 ? 61.22571 77.9114
    123.155 ? 61.22506 82.26914
    135.461 ? 61.22441 87.48843
    138.281 ? 61.22375 92.28863
    135.853 ? 61.2231 94.9658
    127.836 ? 61.22245 94.20164
    115.292 ? 61.2218 90.2497
    99.881 ? 61.22114 84.6488
    90.839 ? 61.22049 78.90672
    83.811 ? 61.21983 73.96388
    74.637 ? 61.21918 70.21288
    70.419 ? 61.21852 67.64302
    70.302 ? 61.21787 66.02666
    67.755 ? 61.21721 65.0637
    64.167 ? 61.21656 64.50006
    63.966 ? 61.2159 64.16112
    66.325 ? 61.21525 63.94438
    68.401 ? 61.21459 63.79711
    67.233 ? 61.21393 63.69308
    60.607 ? 61.21327 63.61985
    60.985 ? 61.21262 63.57102
    62.322 ? 61.21196 63.54283
    62.784 ? 61.2113 63.53338
    62.708 ? 61.21064 63.54137
    61.123 ? 61.20998 63.56643
    57.102 ? 61.20932 63.60891
    58.337 ? 61.20866 63.66961
    66.491 ? 61.208 63.7505
    61.688 ? 61.20734 63.85423
    64.619 ? 61.20668 63.98522
    66.993 ? 61.20602 64.15088
    65.232 ? 61.20536 64.36401
    71.025 ? 61.2047 64.64972
    79.601 ? 61.20404 65.05386
    74.957 ? 61.20338 65.65694
    74.803 ? 61.20272 66.58467
    72.874 ? 61.20205 68.0061
    82.864 ? 61.20139 70.11928
    89.233 ? 61.20073 73.10944
    91.934 ? 61.20006 77.13168
    95.578 ? 61.1994 82.28453
    110.261 ? 61.19873 88.55576
    115.898 ? 61.19807 95.86076
    128.128 ? 61.19741 104.28498
    138.625 ? 61.19674 114.06997
    138.493 ? 61.19608 124.79349
    140.652 ? 61.19541 134.48379
    137.519 ? 61.19474 139.73842
    117.798 ? 61.19408 137.51829
    112.963 ? 61.19341 128.1237
    107.205 ? 61.19274 114.88711
    92.536 ? 61.19208 101.31664
    82.499 ? 61.19141 89.59828
    77.379 ? 61.19074 80.67153
    70.367 ? 61.19007 74.54223
    71.408 ? 61.1894 70.67376
    65.015 ? 61.18874 68.37932
    63.992 ? 61.18807 67.04625
    67.139 ? 61.1874 66.2525
    63.109 ? 61.18673 65.74805
    62.444 ? 61.18606 65.40123
    63.211 ? 61.18539 65.14854
    67.277 ? 61.18472 64.95806
    66.059 ? 61.18404 64.81334
    64.738 ? 61.18337 64.70434
    60.236 ? 61.1827 64.62433
    62.753 ? 61.18203 64.56881
    64.745 ? 61.18136 64.53401
    60.457 ? 61.18069 64.51731
    60.248 ? 61.18001 64.51647
    60.017 ? 61.17934 64.52995
    60.475 ? 61.17867 64.55675
    65.877 ? 61.17799 64.59594
    65.747 ? 61.17732 64.64706
    60.781 ? 61.17664 64.70956
    67.522 ? 61.17597 64.78333
    65.671 ? 61.17529 64.86848
    63.363 ? 61.17462 64.96515
    66.391 ? 61.17394 65.0738
    61.856 ? 61.17327 65.19463
    63.515 ? 61.17259 65.32837
    72.533 ? 61.17191 65.47585
    70.954 ? 61.17124 65.63803
    68.713 ? 61.17056 65.81622
    68.692 ? 61.16988 66.01135
    74.709 ? 61.1692 66.22516
    69.975 ? 61.16853 66.45481
    68.367 ? 61.16785 66.71186
    69.069 ? 61.16717 66.99433
    75.977 ? 61.16649 67.30448
    66.026 ? 61.16581 67.64598
    68.048 ? 61.16513 68.02277
    71.56 ? 61.16445 68.43951
    69.329 ? 61.16377 68.90212
    72.108 ? 61.16309 69.41606
    75.481 ? 61.16241 69.98953
    79.136 ? 61.16173 70.63176
    74.978 ? 61.16105 71.35395
    74.545 ? 61.16037 72.17048
    76.003 ? 61.15968 73.0961
    83.357 ? 61.159 74.15205
    80.455 ? 61.15832 75.3637
    78.131 ? 61.15764 76.76298
    85.306 ? 61.15695 78.39216
    85.918 ? 61.15627 80.29963
    82.77 ? 61.15558 82.55566
    94.394 ? 61.1549 85.25442
    97.393 ? 61.15422 88.53655
    110.183 ? 61.15353 92.64466
    131.835 ? 61.15285 98.02594
    151.612 ? 61.15216 105.62461
    162.941 ? 61.15147 117.35443
    196.306 ? 61.15079 136.82539
    241.316 ? 61.1501 170.1073
    326.419 ? 61.14942 225.61596
    419.226 ? 61.14873 312.81356
    568.674 ? 61.14804 438.36614
    740.06 ? 61.14735 600.79226
    986.691 ? 61.14667 785.14639
    1161.127 ? 61.14598 957.65489
    1277.909 ? 61.14529 1067.88099
    1165.007 ? 61.1446 1069.82661
    920.991 ? 61.14391 962.93004
    710.383 ? 61.14322 792.47988
    523.901 ? 61.14253 609.91093
    396.429 ? 61.14184 448.86346
    319.177 ? 61.14115 325.11023
    262.177 ? 61.14046 240.90325
    239.574 ? 61.13977 190.6583
    220.216 ? 61.13908 166.87361
    226.835 ? 61.13839 163.60186
    250.032 ? 61.13769 177.99761
    288.162 ? 61.137 209.21955
    332.51 ? 61.13631 255.80415
    371.255 ? 61.13562 313.309
    433.613 ? 61.13492 371.93553
    449.169 ? 61.13423 415.66363
    428.372 ? 61.13354 426.63718
    374.676 ? 61.13284 398.54731
    318.699 ? 61.13215 343.26013
    265.537 ? 61.13145 278.90189
    219.956 ? 61.13076 219.05204
    179.022 ? 61.13006 170.77303
    148.34 ? 61.12937 136.04604
    121.052 ? 61.12867 113.23092
    113.319 ? 61.12798 99.23042
    104.857 ? 61.12728 90.93246
    100.627 ? 61.12658 85.97219
    99.497 ? 61.12589 82.85975
    94.213 ? 61.12519 80.7789
    92.274 ? 61.12449 79.32846
    80.975 ? 61.12379 78.33217
    81.734 ? 61.12309 77.73355
    91.173 ? 61.1224 77.57276
    92.402 ? 61.1217 78.01487
    96.695 ? 61.121 79.42678
    91.496 ? 61.1203 82.49612
    89.725 ? 61.1196 88.28679
    97.068 ? 61.1189 98.14151
    114.758 ? 61.1182 113.30891
    125.49 ? 61.1175 134.16711
    134.354 ? 61.1168 159.51415
    149.387 ? 61.11609 185.76353
    152.82 ? 61.11539 206.56335
    155.384 ? 61.11469 214.21759
    150.689 ? 61.11399 205.00835
    127.252 ? 61.11329 183.08059
    114.562 ? 61.11258 156.15741
    106.371 ? 61.11188 130.41997
    87.234 ? 61.11118 109.25921
    80.129 ? 61.11047 93.81014
    82.896 ? 61.10977 83.54245
    76.269 ? 61.10906 77.19294
    72.254 ? 61.10836 73.41426
    69.626 ? 61.10765 71.14472
    69.359 ? 61.10695 69.70317
    68.946 ? 61.10624 68.70215
    68.138 ? 61.10554 67.94688
    68.45 ? 61.10483 67.34305
    63.097 ? 61.10413 66.84316
    63.202 ? 61.10342 66.42198
    66.492 ? 61.10271 66.06234
    70.978 ? 61.102 65.75251
    67.087 ? 61.1013 65.48378
    64.011 ? 61.10059 65.24929
    63.419 ? 61.09988 65.04419
    66.726 ? 61.09917 64.86411
    64.821 ? 61.09846 64.70579
    63.195 ? 61.09775 64.56662
    64.228 ? 61.09704 64.44454
    59.44 ? 61.09633 64.33812
    60.815 ? 61.09562 64.24604
    69.179 ? 61.09491 64.16743
    64.929 ? 61.0942 64.10162
    62.67 ? 61.09349 64.04832
    62.546 ? 61.09278 64.00758
    66.828 ? 61.09207 63.97957
    69.308 ? 61.09136 63.96491
    62.601 ? 61.09065 63.96436
    65.493 ? 61.08993 63.97932
    69.373 ? 61.08922 64.0117
    60.678 ? 61.08851 64.06395
    60.965 ? 61.08779 64.13962
    65.57 ? 61.08708 64.24298
    62.859 ? 61.08637 64.38062
    66.909 ? 61.08565 64.56227
    66.99 ? 61.08494 64.80503
    72.048 ? 61.08422 65.13981
    64.213 ? 61.08351 65.63183
    65.705 ? 61.08279 66.41532
    66.559 ? 61.08208 67.74454
    68.323 ? 61.08136 70.04749
    80.23 ? 61.08064 73.94207
    83.613 ? 61.07993 80.11432
    102.308 ? 61.07921 89.0861
    116.421 ? 61.07849 100.8106
    118.967 ? 61.07777 114.26738
    139.911 ? 61.07706 127.14305
    137.316 ? 61.07634 135.76105
    135.78 ? 61.07562 136.60456
    131.83 ? 61.0749 129.26019
    117.531 ? 61.07418 116.87451
    104.564 ? 61.07346 103.23884
    88.179 ? 61.07274 91.00097
    79.306 ? 61.07202 81.40192
    77.978 ? 61.0713 74.651
    73.093 ? 61.07058 70.30892
    67.123 ? 61.06986 67.68756
    66.13 ? 61.06914 66.15126
    70.205 ? 61.06842 65.23772
    66.025 ? 61.0677 64.64521
    62.561 ? 61.06697 64.22855
    61.638 ? 61.06625 63.91153
    64.051 ? 61.06553 63.65814
    69.003 ? 61.06481 63.44916
    67.541 ? 61.06408 63.27366
    64.077 ? 61.06336 63.12445
    66.726 ? 61.06264 62.99621
    62.597 ? 61.06191 62.88529
    64.312 ? 61.06119 62.78853
    66.186 ? 61.06046 62.70353
    60.476 ? 61.05974 62.62839
    60.599 ? 61.05901 62.56153
    63.065 ? 61.05829 62.50184
    63.773 ? 61.05756 62.44826
    61.595 ? 61.05683 62.39996
    63.441 ? 61.05611 62.35625
    58.477 ? 61.05538 62.31651
    58.551 ? 61.05465 62.28034
    57.759 ? 61.05393 62.24731
    61.047 ? 61.0532 62.21706
    65.209 ? 61.05247 62.18931
    60.087 ? 61.05174 62.16501
    61.629 ? 61.05101 62.14153
    65.333 ? 61.05029 62.11988
    60.248 ? 61.04956 62.09991
    60.153 ? 61.04883 62.08148
    55.361 ? 61.0481 62.06445
    55.779 ? 61.04737 62.04874
    58.007 ? 61.04664 62.03424
    57.169 ? 61.04591 62.02088
    57.698 ? 61.04517 62.00858
    57.917 ? 61.04444 61.99727
    59.805 ? 61.04371 61.9873
    57.222 ? 61.04298 61.97784
    59.745 ? 61.04225 61.96924
    56.243 ? 61.04152 61.96147
    59.108 ? 61.04078 61.95448
    62.511 ? 61.04005 61.94825
    61.367 ? 61.03932 61.94277
    60.182 ? 61.03858 61.93802
    61.53 ? 61.03785 61.93398
    65.426 ? 61.03711 61.93064
    60.506 ? 61.03638 61.928
    60.383 ? 61.03565 61.92605
    58.822 ? 61.03491 61.92478
    58.999 ? 61.03418 61.92422
    65.344 ? 61.03344 61.92436
    59.818 ? 61.0327 61.9252
    61.809 ? 61.03197 61.92676
    63.451 ? 61.03123 61.92906
    63.367 ? 61.03049 61.93212
    64.5 ? 61.02976 61.93597
    62.937 ? 61.02902 61.94061
    55.755 ? 61.02828 61.94609
    57.717 ? 61.02754 61.95246
    60.881 ? 61.02681 61.95974
    67.561 ? 61.02607 61.96799
    66.519 ? 61.02533 61.97725
    62.606 ? 61.02459 61.98758
    61.331 ? 61.02385 61.99906
    64.971 ? 61.02311 62.01176
    65.702 ? 61.02237 62.02578
    65.088 ? 61.02163 62.04118
    61.85 ? 61.02089 62.0581
    62.951 ? 61.02015 62.07664
    60.155 ? 61.01941 62.09695
    58.931 ? 61.01866 62.1192
    58.393 ? 61.01792 62.14353
    59.781 ? 61.01718 62.17015
    62.598 ? 61.01644 62.19929
    59.816 ? 61.0157 62.23123
    57.275 ? 61.01495 62.26628
    60.709 ? 61.01421 62.30714
    59.802 ? 61.01347 62.34939
    59.539 ? 61.01272 62.39591
    63.98 ? 61.01198 62.44723
    63.312 ? 61.01123 62.50403
    60.82 ? 61.01049 62.5669
    62.086 ? 61.00974 62.63677
    63.862 ? 61.009 62.71464
    66.003 ? 61.00825 62.80172
    65.051 ? 61.00751 62.89956
    62.434 ? 61.00676 63.00969
    63.728 ? 61.00601 63.13434
    64.089 ? 61.00527 63.2761
    69.631 ? 61.00452 63.43818
    65.018 ? 61.00377 63.6248
    62.728 ? 61.00303 63.84055
    67.714 ? 61.00228 64.09201
    67.437 ? 61.00153 64.38744
    61.857 ? 61.00078 64.73771
    68.003 ? 61.00003 65.15845
    72.992 ? 60.99928 65.67141
    68.15 ? 60.99853 66.316
    75.195 ? 60.99778 67.16781
    87.299 ? 60.99703 68.38267
    86.763 ? 60.99628 70.27906
    94.073 ? 60.99553 73.4429
    105.074 ? 60.99478 78.84819
    124.578 ? 60.99403 87.84634
    151.457 ? 60.99328 101.91047
    173.427 ? 60.99253 122.0659
    199.374 ? 60.99178 147.93658
    243.681 ? 60.99102 177.03608
    284.143 ? 60.99027 204.00854
    307.855 ? 60.98952 220.84643
    302.975 ? 60.98877 220.47218
    260.6 ? 60.98801 203.07149
    228.077 ? 60.98726 175.89452
    192.167 ? 60.98651 146.87171
    155.601 ? 60.98575 121.23534
    128.647 ? 60.985 101.36653
    107.039 ? 60.98424 87.56812
    97.228 ? 60.98349 78.77957
    92.075 ? 60.98273 73.52343
    84.122 ? 60.98198 70.46133
    79.533 ? 60.98122 68.63646
    76.46 ? 60.98046 67.47689
    71.849 ? 60.97971 66.67312
    72.172 ? 60.97895 66.07417
    71.06 ? 60.97819 65.60696
    70.855 ? 60.97743 65.23323
    70.234 ? 60.97668 64.93204
    68.167 ? 60.97592 64.68833
    69.778 ? 60.97516 64.49178
    75.622 ? 60.9744 64.33475
    75.022 ? 60.97364 64.21114
    70.937 ? 60.97288 64.11708
    65.878 ? 60.97213 64.04912
    68.251 ? 60.97137 64.00489
    69.469 ? 60.97061 63.98292
    67.293 ? 60.96985 63.98195
    66.375 ? 60.96908 64.00194
    62.009 ? 60.96832 64.04299
    67.783 ? 60.96756 64.10586
    67.766 ? 60.9668 64.19213
    67.183 ? 60.96604 64.30346
    70.884 ? 60.96528 64.44303
    66.136 ? 60.96452 64.61465
    65.737 ? 60.96375 64.8234
    69.466 ? 60.96299 65.07635
    72.434 ? 60.96223 65.38165
    71.685 ? 60.96146 65.75166
    74.796 ? 60.9607 66.20332
    67.573 ? 60.95994 66.76316
    69.444 ? 60.95917 67.4794
    77.947 ? 60.95841 68.44414
    85.738 ? 60.95764 69.85154
    92.071 ? 60.95688 72.08687
    100.144 ? 60.95611 75.84594
    111.542 ? 60.95535 82.23712
    139.114 ? 60.95458 92.6873
    173.696 ? 60.95381 108.63333
    211.778 ? 60.95305 130.80538
    264.719 ? 60.95228 158.35089
    300.08 ? 60.95151 188.04436
    329.437 ? 60.95075 213.56993
    326.017 ? 60.94998 226.57458
    268.1 ? 60.94921 221.38664
    215.929 ? 60.94844 200.60146
    185.853 ? 60.94767 172.36334
    150.822 ? 60.9469 144.28794
    126.606 ? 60.94614 121.0056
    111.37 ? 60.94537 104.55187
    107.781 ? 60.9446 95.02749
    114.896 ? 60.94383 91.3761
    111.84 ? 60.94306 92.05439
    109.33 ? 60.94229 95.33912
    124.941 ? 60.94152 99.45295
    133.921 ? 60.94074 102.60692
    130.228 ? 60.93997 103.73808
    131.585 ? 60.9392 103.57715
    127.899 ? 60.93843 104.41198
    136.041 ? 60.93766 108.67503
    154.801 ? 60.93688 117.96585
    168.817 ? 60.93611 132.43116
    183.749 ? 60.93534 150.2265
    197.429 ? 60.93457 167.34144
    200.125 ? 60.93379 177.83941
    186.634 ? 60.93302 176.58115
    158.914 ? 60.93224 163.63196
    137.21 ? 60.93147 144.06123
    125.784 ? 60.93069 123.35474
    108.868 ? 60.92992 105.12228
    93.892 ? 60.92914 91.00956
    86.167 ? 60.92837 81.16041
    83.307 ? 60.92759 74.85952
    80.32 ? 60.92682 71.04926
    76.476 ? 60.92604 68.78806
    74.39 ? 60.92526 67.405
    74.729 ? 60.92449 66.49414
    75.475 ? 60.92371 65.84113
    69.085 ? 60.92293 65.33769
    68.842 ? 60.92215 64.93142
    69.861 ? 60.92138 64.59496
    67.814 ? 60.9206 64.31166
    68.779 ? 60.91982 64.0712
    72.079 ? 60.91904 63.8652
    69.447 ? 60.91826 63.68754
    68.787 ? 60.91748 63.53347
    70.725 ? 60.9167 63.39905
    65.265 ? 60.91592 63.28155
    65.672 ? 60.91514 63.17838
    72.965 ? 60.91436 63.08753
    72.774 ? 60.91358 63.00738
    66.908 ? 60.9128 62.9365
    61.55 ? 60.91202 62.87392
    60.635 ? 60.91124 62.81862
    66.714 ? 60.91045 62.7698
    66.567 ? 60.90967 62.72683
    62.298 ? 60.90889 62.68904
    64.845 ? 60.90811 62.65609
    67.847 ? 60.90732 62.62751
    67.433 ? 60.90654 62.60294
    67.289 ? 60.90576 62.5821
    61.922 ? 60.90497 62.56472
    65.864 ? 60.90419 62.55062
    63.853 ? 60.9034 62.53959
    61.486 ? 60.90262 62.53148
    68.519 ? 60.90183 62.52618
    66.727 ? 60.90105 62.52357
    64.245 ? 60.90026 62.52359
    62.853 ? 60.89948 62.52616
    59.012 ? 60.89869 62.53125
    65.248 ? 60.89791 62.53885
    62.028 ? 60.89712 62.54888
    62.43 ? 60.89633 62.56141
    60.464 ? 60.89554 62.57643
    68.447 ? 60.89476 62.59399
    66.32 ? 60.89397 62.61678
    63.869 ? 60.89318 62.63957
    63.202 ? 60.89239 62.66511
    60.208 ? 60.8916 62.69347
    62.898 ? 60.89082 62.72476
    64.939 ? 60.89003 62.75912
    64.79 ? 60.88924 62.79675
    62.151 ? 60.88845 62.83774
    59.469 ? 60.88766 62.8823
    62.282 ? 60.88687 62.93067
    61.582 ? 60.88608 62.98309
    62.488 ? 60.88529 63.03991
    62.271 ? 60.88449 63.10131
    65.226 ? 60.8837 63.16769
    68.158 ? 60.88291 63.23945
    63.335 ? 60.88212 63.31704
    62.134 ? 60.88133 63.40104
    60.783 ? 60.88054 63.49182
    64.903 ? 60.87974 63.59009
    67.133 ? 60.87895 63.69657
    68.55 ? 60.87816 63.81012
    68.456 ? 60.87736 63.93553
    71.09 ? 60.87657 64.07191
    71.299 ? 60.87577 64.22039
    68.657 ? 60.87498 64.38618
    70.223 ? 60.87419 64.56318
    71.097 ? 60.87339 64.75721
    69.374 ? 60.8726 64.96992
    71.15 ? 60.8718 65.20386
    69.551 ? 60.871 65.46185
    70.939 ? 60.87021 65.7475
    76.342 ? 60.86941 66.064
    74.601 ? 60.86862 66.41623
    73.905 ? 60.86782 66.8135
    69.847 ? 60.86702 67.25445
    72.867 ? 60.86622 67.7508
    82.502 ? 60.86543 68.31271
    74.282 ? 60.86463 68.95049
    77.25 ? 60.86383 69.67892
    81.861 ? 60.86303 70.5157
    76.999 ? 60.86223 71.48424
    79.454 ? 60.86144 72.61039
    86.093 ? 60.86064 73.93136
    87.761 ? 60.85984 75.49432
    90.572 ? 60.85904 77.36392
    100.735 ? 60.85824 79.63828
    113.734 ? 60.85744 82.47028
    122.663 ? 60.85664 86.16101
    129.047 ? 60.85583 91.31868
    137.68 ? 60.85503 99.18135
    170.404 ? 60.85423 112.12148
    199.195 ? 60.85343 134.09735
    249.849 ? 60.85263 170.89115
    346.089 ? 60.85183 229.22543
    458.994 ? 60.85102 314.49252
    614.877 ? 60.85022 427.36124
    810.035 ? 60.84942 559.34024
    956.681 ? 60.84861 690.31
    1027.47 ? 60.84781 787.12817
    967.47 ? 60.84701 814.87069
    786.711 ? 60.8462 764.19868
    624.625 ? 60.8454 660.18697
    483.777 ? 60.84459 536.26243
    355.246 ? 60.84379 416.13461
    280.237 ? 60.84298 313.5093
    235.198 ? 60.84218 234.36979
    181.647 ? 60.84137 178.45678
    155.418 ? 60.84057 141.32579
    140.058 ? 60.83976 117.66342
    126.037 ? 60.83895 102.82868
    122.166 ? 60.83815 93.44136
    102.846 ? 60.83734 87.30085
    93.414 ? 60.83653 83.06289
    95.111 ? 60.83573 79.95767
    84.538 ? 60.83492 77.55354
    78.827 ? 60.83411 75.61658
    82.574 ? 60.8333 74.01809
    83.478 ? 60.83249 72.67488
    86.316 ? 60.83168 71.53355
    78.532 ? 60.83087 70.55503
    74.252 ? 60.83007 69.70996
    74.019 ? 60.82926 68.97474
    77.322 ? 60.82845 68.3327
    76.626 ? 60.82764 67.76867
    74.321 ? 60.82682 67.27023
    75.108 ? 60.82601 66.82842
    73.003 ? 60.8252 66.43578
    73.56 ? 60.82439 66.08525
    69.909 ? 60.82358 65.77152
    73.435 ? 60.82277 65.49004
    72.391 ? 60.82196 65.23703
    69.646 ? 60.82114 65.0091
    71.07 ? 60.82033 64.80411
    66.352 ? 60.81952 64.61961
    59.211 ? 60.81871 64.45377
    62.723 ? 60.81789 64.30493
    66.512 ? 60.81708 64.17228
    64.846 ? 60.81626 64.05478
    64.493 ? 60.81545 63.95181
    67.57 ? 60.81464 63.8631
    68.545 ? 60.81382 63.78857
    70.725 ? 60.81301 63.7288
    66.813 ? 60.81219 63.68487
    63.221 ? 60.81137 63.65817
    61.841 ? 60.81056 63.65153
    64.854 ? 60.80974 63.67003
    63.624 ? 60.80893 63.72415
    63.889 ? 60.80811 63.83865
    65.812 ? 60.80729 64.05723
    65.38 ? 60.80648 64.45756
    69.526 ? 60.80566 65.18765
    70.856 ? 60.80484 66.45202
    69.811 ? 60.80402 68.48762
    67.368 ? 60.8032 71.46752
    63.43 ? 60.80239 75.38787
    70.169 ? 60.80157 79.92311
    73.587 ? 60.80075 84.31656
    76.909 ? 60.79993 87.3689
    72.486 ? 60.79911 87.85262
    69.031 ? 60.79829 85.52861
    64.521 ? 60.79747 81.38546
    65.129 ? 60.79665 76.71805
    64.535 ? 60.79583 72.44589
    65.804 ? 60.79501 69.04669
    66.086 ? 60.79419 66.61858
    64.347 ? 60.79337 65.03225
    67.543 ? 60.79254 64.06089
    65.539 ? 60.79172 63.48252
    65.286 ? 60.7909 63.13234
    67.224 ? 60.79008 62.90544
    69.316 ? 60.78925 62.74474
    67.083 ? 60.78843 62.62373
    66.893 ? 60.78761 62.52419
    66.994 ? 60.78679 62.44139
    67.634 ? 60.78596 62.37118
    70.069 ? 60.78514 62.31097
    66.838 ? 60.78431 62.2606
    62.874 ? 60.78349 62.21526
    66.882 ? 60.78266 62.17564
    66.619 ? 60.78184 62.14084
    61.035 ? 60.78101 62.11017
    59.607 ? 60.78019 62.0831
    61.952 ? 60.77936 62.05917
    69.214 ? 60.77854 62.03807
    65.288 ? 60.77771 62.01948
    60.623 ? 60.77688 62.00316
    65.96 ? 60.77606 61.98891
    66.862 ? 60.77523 61.97656
    66.947 ? 60.7744 61.966
    64.963 ? 60.77358 61.95711
    69.249 ? 60.77275 61.9498
    59.886 ? 60.77192 61.94399
    59.587 ? 60.77109 61.93962
    63.706 ? 60.77026 61.93667
    67.235 ? 60.76943 61.93509
    65.02 ? 60.7686 61.93487
    60.88 ? 60.76777 61.936
    57.728 ? 60.76694 61.93846
    59.201 ? 60.76612 61.94228
    66.921 ? 60.76528 61.94748
    63.672 ? 60.76445 61.95409
    61.126 ? 60.76362 61.96215
    59.458 ? 60.76279 61.97169
    62.083 ? 60.76196 61.9828
    63.374 ? 60.76113 61.99554
    63.681 ? 60.7603 62.01
    58.721 ? 60.75947 62.0263
    55.529 ? 60.75863 62.04456
    54.69 ? 60.7578 62.06427
    57.555 ? 60.75697 62.08707
    64.422 ? 60.75614 62.11271
    63.992 ? 60.7553 62.14189
    64.524 ? 60.75447 62.17575
    64.853 ? 60.75364 62.21609
    66.939 ? 60.7528 62.26523
    68.584 ? 60.75197 62.32559
    64.475 ? 60.75113 62.39863
    64.208 ? 60.7503 62.4836
    62.339 ? 60.74946 62.57649
    61.426 ? 60.74863 62.66904
    61.71 ? 60.74779 62.74965
    63.719 ? 60.74696 62.80986
    65.007 ? 60.74612 62.85241
    66.238 ? 60.74528 62.89041
    65.232 ? 60.74445 62.93563
    61.834 ? 60.74361 62.99619
    59.286 ? 60.74277 63.07665
    60.098 ? 60.74194 63.17832
    63.859 ? 60.7411 63.30154
    65.156 ? 60.74026 63.4464
    66.256 ? 60.73942 63.6137
    62.898 ? 60.73858 63.80571
    66.017 ? 60.73774 64.02524
    65.463 ? 60.73691 64.27721
    66.269 ? 60.73607 64.56755
    70.258 ? 60.73523 64.90411
    68.242 ? 60.73439 65.29739
    66.786 ? 60.73355 65.75939
    73.863 ? 60.73271 66.30769
    72.016 ? 60.73187 66.96612
    73.338 ? 60.73103 67.77091
    77.845 ? 60.73019 68.78606
    79.757 ? 60.72934 70.13128
    84.88 ? 60.7285 72.05884
    89.193 ? 60.72766 75.07404
    95.076 ? 60.72682 80.11284
    99.33 ? 60.72598 88.71659
    119.223 ? 60.72513 102.97121
    132.562 ? 60.72429 125.15581
    166.57 ? 60.72345 156.78027
    208.348 ? 60.72261 197.29607
    248.584 ? 60.72176 242.85154
    299.168 ? 60.72092 285.05184
    331.61 ? 60.72007 311.61507
    305.483 ? 60.71923 311.57161
    266.584 ? 60.71839 284.94636
    221.624 ? 60.71754 242.67679
    176.037 ? 60.7167 197.20244
    147.971 ? 60.71585 156.73404
    126.245 ? 60.71501 125.16462
    110.562 ? 60.71416 103.0325
    107.112 ? 60.71331 88.80976
    92.816 ? 60.71247 80.25672
    89.66 ? 60.71162 75.24884
    86.483 ? 60.71077 72.26059
    80.231 ? 60.70993 70.35712
    73.538 ? 60.70908 69.03475
    76.317 ? 60.70823 68.04526
    70.452 ? 60.70739 67.26515
    73.948 ? 60.70654 66.63204
    72.492 ? 60.70569 66.1098
    77.498 ? 60.70484 65.67418
    74.069 ? 60.70399 65.30927
    66.775 ? 60.70314 65.00161
    70.921 ? 60.70229 64.74132
    66.796 ? 60.70144 64.52059
    69.965 ? 60.70059 64.33304
    69.963 ? 60.69974 64.17433
    70.963 ? 60.69889 64.04027
    69.002 ? 60.69804 63.92773
    64.257 ? 60.69719 63.83416
    65.261 ? 60.69634 63.75735
    60.222 ? 60.69549 63.69598
    67.874 ? 60.69464 63.64861
    65.494 ? 60.69379 63.61426
    63.461 ? 60.69294 63.59212
    67.454 ? 60.69208 63.58153
    62.913 ? 60.69123 63.58236
    68.564 ? 60.69038 63.59435
    67.223 ? 60.68953 63.61759
    67.043 ? 60.68867 63.65225
    65.402 ? 60.68782 63.69863
    66.161 ? 60.68697 63.75754
    67.92 ? 60.68611 63.82979
    67.701 ? 60.68526 63.91666
    66.293 ? 60.6844 64.01961
    64.257 ? 60.68355 64.1405
    65.131 ? 60.68269 64.28203
    70.701 ? 60.68184 64.44752
    65.803 ? 60.68098 64.64162
    70.32 ? 60.68013 64.87105
    75.348 ? 60.67927 65.14665
    72.019 ? 60.67841 65.48954
    76.592 ? 60.67756 65.94134
    77.223 ? 60.6767 66.58387
    77.765 ? 60.67584 67.56617
    86.632 ? 60.67499 69.1234
    87.133 ? 60.67413 71.5756
    89.758 ? 60.67327 75.25723
    107.997 ? 60.67241 80.37583
    113.9 ? 60.67156 86.82747
    118.533 ? 60.6707 93.97904
    134.377 ? 60.66984 100.57673
    141.03 ? 60.66898 104.80847
    133.086 ? 60.66812 105.21084
    124.672 ? 60.66726 102.0595
    115.705 ? 60.6664 97.24222
    117.79 ? 60.66554 92.85737
    125.619 ? 60.66468 90.56549
    124.943 ? 60.66382 91.54261
    134.359 ? 60.66296 96.47349
    148.748 ? 60.6621 105.42035
    158.069 ? 60.66124 117.6669
    183.358 ? 60.66038 131.48091
    193.5 ? 60.65952 144.01013
    193.063 ? 60.65865 151.74681
    200.103 ? 60.65779 152.82125
    192.907 ? 60.65693 149.54845
    187.602 ? 60.65607 147.42268
    231.731 ? 60.65521 152.75575
    278.791 ? 60.65434 171.47509
    334.244 ? 60.65348 208.4256
    417.36 ? 60.65262 265.61703
    518.112 ? 60.65175 340.2241
    602.92 ? 60.65089 422.71251
    674.114 ? 60.65002 495.03293
    669.282 ? 60.64916 533.3466
    608.027 ? 60.64829 520.50301
    504.126 ? 60.64743 462.14787
    391.204 ? 60.64656 380.52436
    307.906 ? 60.6457 297.26651
    248.248 ? 60.64483 225.56919
    199.713 ? 60.64397 171.03844
    169.072 ? 60.6431 133.60775
    134.808 ? 60.64223 109.96166
    113.875 ? 60.64137 95.91981
    111.325 ? 60.6405 87.77035
    106.829 ? 60.63963 82.96197
    100.794 ? 60.63877 79.99797
    92.889 ? 60.6379 78.12847
    92.832 ? 60.63703 77.08307
    94.113 ? 60.63616 76.891
    97.265 ? 60.63529 77.8354
    90.172 ? 60.63443 80.40811
    94.911 ? 60.63356 85.20505
    102.208 ? 60.63269 92.70942
    104.661 ? 60.63182 102.89227
    111.958 ? 60.63095 114.92346
    117.991 ? 60.63008 126.8061
    111.864 ? 60.62921 135.33877
    107.634 ? 60.62834 137.16345
    97.957 ? 60.62747 131.42032
    90.938 ? 60.6266 120.7352
    91.728 ? 60.62573 108.81103
    88.059 ? 60.62486 98.45335
    89.263 ? 60.62398 91.18111
    91.807 ? 60.62311 87.4019
    84.913 ? 60.62224 86.57853
[truncated: 909,697 more chars]
